# Supplementary material for: Toward standardized epitranscriptome analytics: an inter-laboratory comparison of mass spectrometric detection and quantification of modified ribonucleosides in human RNA
Source: Nucleic Acids Res. 2025 Sep 12;53(17):gkaf895. doi: 10.1093/nar/gkaf895 (PMC12445667; doi:10.1093/nar/gkaf895)
Supplement: gkaf895_Supplemental_Files [file gkaf895_supplemental_files.zip]

Archive with 4 entries (4 files):
- Hengesbach et al Supplementary Information 2025 6-19.pdf
- Hengesbach et al Supplementary Table S2 Ribonucleoside Information 2025 3-11.xlsx
- Hengesbach et al Supplementary Table S3 Calib Abs Quant Revised 2025 6-18.xlsx
- Hengesbach et al Supplementary Table S5 Fig 3-5 Data Revised 2025 6-19.xlsx
