# Supplementary material for: Toward standardized epitranscriptome analytics: an inter-laboratory comparison of mass spectrometric detection and quantification of modified ribonucleosides in human RNA
Source: Nucleic Acids Res. 2025 Sep 12;53(17):gkaf895. doi: 10.1093/nar/gkaf895 (PMC12445667; doi:10.1093/nar/gkaf895)
Supplement: gkaf895_Supplemental_Files [file gkaf895_supplemental_files.zip › Hengesbach et al Supplementary Table S2 Ribonucleoside Information 2025 3-11.xlsx]

## Sheet: Sheet1
			JGU					MIT					UC
Name	Abbreviation	MODOMICS ID	Parent m/z	Product m/z	Retention Time, min	Collision Energy, V	Source of standard	Parent m/z2	Product m/z2	Retention Time, min2	Collision Energy, V2	Source of standard2	Parent m/z7	Product m/z8	Retention Time, min9	Collision Energy, V10	RF Lens, V	Source of standard11	Column12	Column13	Column14	Column15	Column16	Column17	Column18	Column19	Column20	Column21	Column22	Column23	Column24	Column25	Column26	Column27	Column28	Column29	Column30	Column31	Column32	Column33	Column34	Column35	Column36	Column37	Column38	Column39	Column40	Column41	Column42
N4-acetylcytidine	ac4C	81	286	154	12	9	Biosynth Carbosynth	286	154	7.89	4	Unknown	286	154	20.96	10	46	Toronto Research Chemicals
3-(3-amino-3-carboxypropyl)uridine	acp3U	75	346	214	5.2	5	Biosynth Carbosynth	346	214	1.41	14	Biosynth Carbosynth	346	214	ND	10	58
2'-O-methyladenosine	Am	127	282	136	15.6	17	Sigma-Aldrich	282	136	7.46	12	Unknown	282	136	29.87	17	63	Carbosynth Limited
2'-O-methylcytidine	Cm	84	258	112.1	9.2	13	Berry&Associates	258	112	2.76	8	Unknown	258	112	7.18	12	41	Toronto Research Chemicals
5-carboxymethylaminomethyluridine	cmnm5U	87	332	200	NA	5	NA	332	200	1.02	8	Unknown	332	200	ND	10	58	Chem space
dihydrouridine	D	14	247	115	4.4	5	apolloscientific	247	115	0.9	4	Toronto Research Chemicals	247	115	1.61	10	43	Toronto Research Chemicals
5-formylcytidine	f5C	31	272	140	10	13	Unknown	272.1	140.1	4.28	8	Toronto Research Chemicals	272	140	ND	35	96	Toronto Research Chemicals
5-formyl-2'-O-methylcytidine	f5Cm	104	286	140	NA	13	NA	286.1	140.1	9.36	8	Biosynth Carbosynth	286	140	ND	20	96	BOC sciences
galactosyl-queuosine	galQ	86	572	295	NA	13	NA	572	163	NA	18	NA	572	163/295	ND	29	84
2'-O-methylguanosine	Gm	28	298	152	12.5	9	Berry&Associates	298	152	7.22	8	Berry & Associate	298	152	18.48	16	50	Thermo Scientific
5-hydroxymethylcytidine	hm5C	119	274	142	7.4	9	Berry&Associates	274.1	142.1	0.95	8	Toronto Research Chemicals	274	142	ND	15	65	Toronto Research Chemicals
2'-O-methyl-5-hydroxymethylcytidine	hm5Cm	183	288	142	NA	9	NA	288	142.1	NA	4	NA	288	142	ND	20	96	Toronto Research Chemicals
inosine	I	113	269	137	8.9	5	TCI Chemicals	269	137	3.95	8	Sigma	269	137	8.37	10	40	Sigma
N6-isopentenyladenosine	i6A	56	336	204	21	17	Unknown	336	204	16.51	16	Unknown	336	204	ND	31	96	Cayman chemicals
2'-O-methylinosine	Im	128	283	137	11.3	9	Berry&Associates	-	-	-	-	-	283	137	ND	35	41
5-(isopentenylaminomethyl)-2-thiouridine	inm5s2U	146	358	226	NA	9	NA	358	226	NA	10	NA	358	226	ND	20	96
5-(isopentenylaminomethyl)uridine	inm5U	144	342	210	NA	9	NA	342.3	210	NA	13	NA	342	210	ND	20	96
1-methyladenosine	m1A	83	282	150	6.5	17	Jena Bioscience	282	150	1.41	16	Berry & Associate	282	150	4.07	20	68	Toronto Research Chemicals
1-methylguanosine	m1G	22	298	166	12.3	13	Chem Cruz	298	166	7.25	12	Biosynth Carbosynth	298	166	19.48	16	50	Toronto Research Chemicals
1-methylinosine	m1I	26	283	151	10.8	5	Biomol Cayman chemicals	283	151	7.42	8	NA	283	151	ND	14	58	Toronto Research Chemicals
1-methylpseudouridine	m1Y	88	259	169	NA	9	NA	259	169	1.83	12	Enovation Chemicals	259	169/209	5.35	15	30	BOC sciences
N2,N2,7-trimethylguanosine	m2,2,7G	111	326	194	NA	17	NA	326	194	8.9	12	Unknown	326	158/194	29.36	35/25	58	BOC sciences
N2,N2-dimethylguanosine	m2,2G	13	312	180	14.6	17	Biosynth Carbosynth	312	180	9.72	10	Unknown	312	180	29.79	15	60	Toronto Research Chemicals
2-methyladenosine	m2A	37	282	150.1	16	17	BOC Science	282	150	6.36	16	Unknown	282	150	ND	20	74	BOC science
N2-methylguanosine	m2G	36	298	166.1	12.8	13	Sigma-Aldrich	298	166	8.03	8	Unknown	298	166	21.56	16	50	AmBeed
3-methylcytidine	m3C	52	258	126	5.7	9	Cayman Chemical	258	126	1.23	12	Unknown	258	126	3.24	14	58	Targetmol
3-methyluridine	m3U	49	259	127	11.8	9	Berry&Associates	259	127	5.82	4	Unknown	259	127	13.63	10	30
5-methylcytidine	m5C	18	258	126.1	8.5	13	Berry&Associates	258	126	1.46	12	Unknown	258	126	4.92	14	46	Sigma
5-methyluridine	m5U	12	259	127	10.4	5	Berry&Associates	259	127	4.16	4	Unknown	259	127	ND	10	30	Carbosynth Limited
5,2'-O-dimethyluridine	m5Um	122	273	127	13.4	17	Biosynth Carbosynth	273	127	9.06	4	Toronto Research Chemicals	273	127	ND	10	43
N6,N6-dimethyladenosine	m6,6A	41	296	164.1	17.8	21	Unknown	296	164	11.39	20	Best PharmaTech	296	164	33.68	28	79	Cayman chemical company
N6-methyladenosine	m6A	96	282	150.1	16.1	21	Glenn Bjork	282	150	8.93	16	Berry & Associate	282	150	31.52	20	74	Sigma
N6,2'-O-dimethyladenosine	m6Am	82	296	150	16.8	17	Toronto Research Chemicals	296.1	150	11.18	16	Unknown	296	150	32.74	20	75
N6-methyl-N6-threonylcarbamoyladenosine	m6t6A	16	427	295	NA	21	NA	427	295	NA	8	Toronto Research Chemicals	427	295	ND	31	96
7-methylguanosine	m7G	116	298	166.1	7.8	13	Biosynth Carbosynth	298	166	2.33	12	Unknown	298	166	7.22	16	50	Sigma
mannosyl-queuosine	manQ	90	572	163	NA	9	NA	572	163	NA	18	NA	572	163/295	ND	29	84
5-(carboxyhydroxymethyl)uridine methyl ester	mchm5U	85	333	183	NA	9	NA	333.1	183	4.21 (R), 6.23 (S)	12	BOC Science
5-methoxycarbonylmethyl-2-thiouridine	mcm5s2U	68	333	201	15.8	9	Unknown	333	201	10.45	4	Biosynth Carbosynth	333	141/169/201	ND	10	58	BOC sciences
5-methoxycarbonylmethyluridine	mcm5U	27	317	185	11.4	5	Unknown	317.2	185.1	7.74	4	Biosynth Carbosynth	317	185	ND	20	60	BOC sciences
5-methoxycarbonylmethyl-2'-O-methyluridine	mcm5Um	80	331	185	NA	9	NA	331.1	185.1	10.63	5	Unknown
2-methylthio-N6-isopentenyladenosine	ms2i6A	51	382	250	NA	21	NA	382.2	250.1	17.1	20	Enovation Chemicals	382	250	41.75	31	96
2-methylthio-N6-(cis-hydroxyisopentenyl) adenosine	ms2io6A	126	398	266	NA	21	NA	398	266	NA	20	NA	398	266	ND	31	96
2-methylthio-N6-threonylcarbamoyladenosine	ms2t6A	55	459	182	NA	21	NA	459	327	NA	6	NA	459	327/208	ND	31	96
5-carbamoylmethyluridine	ncm5U	43	302	125	6.2	9	BOC Science	302	170	1.44	4	BOC Science	302	125/153/170	ND	25/20/20	60	BOC sciences
queuosine	Q	65	410	163	NA	9	NA	410	163	5.55	22	Seetharam	410	163/295	ND	29	84
2-thiouridine	s2U	100	261	129	10.6	5	Berry&Associates	261	129	4.46	5	Biosynth Carbosynth
4-thiouridine	s4U	7	261	129	11.1	9	Sigma-Aldrich	261	129	5.03	5	Unknown	261	129	ND	10	58	BOC sciences
2-selenouridine	se2U	94	307	175	NA	9	NA	307	175	NA	13	NA	307	175	ND	20	96
N6-threonylcarbamoyladenosine	t6A	130	413	281	14.3	21	Unknown	413	281	12.55	8	Chem Cruz	413	281	ND	31	96	Unknown
5-taurinomethyl-2-thiouridine	tm5s2U	91	398	266	NA	9	NA	398	266	2.47	4	Dr Agnieszka Dziegowska	398	266	ND	20	96
5-taurinomethyluridine	tm5U	21	382	250	NA	9	NA	382.1	250	1.04	4	Dr Agnieszka Dziegowska	382	126/250	ND	25/15	60
2'-O-methyluridine	Um	50	259	113	11.3	17	Biosynth Carbosynth	259	113	5.69	4	Berry & Associate	259	113	13.54	10	30	Toronto Research Chemicals
pseudouridine	Y	118	245	209	4.6	9	Berry&Associates	245	191	0.92	12	Unknown	245	209	1.61	10	30	Sigma
2'-O-methylpseudouridine	Ym	103	259	223	NA	9	NA	259	223	NA	10	NA
wybutosine	yW	30	509	377	NA	9	NA	509	377	NA	10	NA	509	377	ND	25	58
								"-": not included in the analysis							"ND"- not detected
								"NA": no chemical standard
[truncated: 5,000 more columns]
