# Supplementary material for: Toward standardized epitranscriptome analytics: an inter-laboratory comparison of mass spectrometric detection and quantification of modified ribonucleosides in human RNA
Source: Nucleic Acids Res. 2025 Sep 12;53(17):gkaf895. doi: 10.1093/nar/gkaf895 (PMC12445667; doi:10.1093/nar/gkaf895)
Supplement: gkaf895_Supplemental_Files [file gkaf895_supplemental_files.zip › Hengesbach et al Supplementary Table S3 Calib Abs Quant Revised 2025 6-18.xlsx]

## Sheet: Sheet1
				JGU				MIT				UC
Stock Solution	Modified Ribonucleoside	Abbreviation	MODOMICS ID	Parent m/z	Product m/z	Retention Time, min	Collision Energy, V	Parent m/z	Product m/z	Retention Time, min	Collision Energy, V	Parent m/z	Product m/z	Retention Time, min	Collision Energy, V	RF Lens, V
Calmix A	2'-O-methylcytidine	Cm	84	258	112.1	9.2	13	258	112	2.3	8	258	112	7.09	12	41
	2-thiocytidine	s2C	92	260	128	8.5	9	260	128	1.71	8	260	128	4.83	11	42
	5-methylcytidine	m5C	18	258	126.1	8.5	13	258	126	1.31	12	258	126	5.37	14	46
	5-methyluridine	m5U	12	259	127	10.4	5	259	127	3.6	4	259	127	8.76	10	63
	5-carbamoylmethyl-2-thiouridine	ncm5s2U	162	318	186	9.1	9	318	186	3.32	4	318	186	8.97	16	52
	5-methoxycarbonylmethyl-2-thiouridine	mcm5s2U	68	333	201	15.8	9	333	201	10.7	4	333	201	30.46	10	58
	dihydrouridine	D	14	247	115	4.4	5	247	115	0.86	4	247	115	1.5	10	43
	2-thiouridine	s2U	100	261	129	10.6	5	261	129	3.81	5	261	129	10.1	10	66
	2'-O-methylguanosine	Gm	28	298	152	12.5	9	298	152	6.09	8	298	152	19.27	11	50
	N2,N2-dimethylguanosine	m2,2G	13	312	180	14.6	17	312	180	9.83	10	312	180	29.68	15	60
	1-methylguanosine	m1G	22	298	166	12.3	13	298	166	6.07	12	298	166	20.19	16	50
	2'-O-methylinosine	Im	128	283	137	11.3	9	283	137	6.2	12	283	137	18.55	14	66
	N6-methyladenosine	m6A	96	282	150.1	16.1	21	282	150	8.66	16	282	150	31.33	20	74
Calmix B	5,2'-O-dimethylcytidine	m5Cm	12	272	126	11.1	13	272.1	126.1	4.12	10	272	126	17.6	16	44
	5-hydroxymethylcytidine	hm5C	119	274	142	7.4	9	274.1	142.1	0.86	8	274	142	2.84	12	50
	3-methylcytidine	m3C	52	258	126	5.7	9	258	126	1.08	12	258	126	3.39	14	58
	2'-O-methyluridine	Um	50	259	113	11.3	17	259	113	4.79	4	259	113	13	10	30
	4-thiouridine	s4U	7	261	129	11.1	9	261	129	4.31	5	261	129	11.44	10	58
	5-methyl-2-thiouridine	m5s2U	3	275	143	14	9	275	143	7.56	4	275	143	22.62	11	65
	3-methyluridine	m3U	49	259	127	11.8	9	259	127	4.96	4	259	127	14.36	11	63
	5-methoxycarbonylmethyluridine	mcm5U	27	317	185	11.4	5	317.2	185.1	6.98	4	317	185	20.45	12	65
	pseudouridine	Y	118	245	209	4.6	9	245	209	0.87	4	245	209	1.8	10	30
	7-methylguanosine	m7G	116	298	166.1	7.8	13	298	166	1.92	12	298	166	7.22	16	50
	N2-methylguanosine	m2G	36	298	166.1	12.8	13	298	166	7.16	8	298	166	22.1	16	50
	2'-O-methyladenosine	Am	127	282	136	15.6	17	282	136	6.46	12	282	136	29.8	17	63
	inosine	I	113	269	137	8.9	5	269	137	3.31	8	269	137	8.39	10	40
	2-methyladenosine	m2A	37	282	150.1	16	17	282	150	5.1	16	282	150	30.73	20	74
Canonicals	cytidine	C	46	N.A.				N.A.				244	112	2.35	12	41
	uridine	U	60									245	113	3.62	10	30
	guanosine	G	38									284	152	9.42	14	46
	adenosine	A	109									268	136	22.52	17	63
IS	5-bromocytidine	5-BrC	-	323	191	10.7	13	322	190	4	8	322	190	11.86	16	55
Stock solution	Concentration, µM
Calmix A	100
Calmix B	100
Working solution	Cconcentration, fmol/µL
1	1
2	10
3	100
4	1000
Internal standard	Concentration, ng/µL
5-bromocytidine	125
Calibration standard	Working solution	Volume of working solution, µL	Volume of IS, µL	Volume of H2O, µL	Total Volume, µL	Concentration, fmol/µL	Injection volume, µL	Number of moles, fmol
1	1	2	4	14	20	0.1	10	1
2	1	10	4	6	20	0.5	10	5
3	2	2	4	14	20	1	10	10
4	2	10	4	6	20	5	10	50
5	3	2	4	14	20	10	10	100
6	3	10	4	6	20	50	10	500
7	4	2	4	14	20	100	10	1000
8	4	10	4	6	20	500	10	5000
	JGU				MIT				UC
Canonical Ribonucleosides	Concentration range, pmol	Slope	Intercept	R2	Concentration range, pmol	Slope	Intercept	R2	Concentration range, pmol	Slope	Intercept	R2
C	1-500	5.94474	0.7	0.999995	20 - 1000	1.2669	-0.03107	1	31.25 - 250	210727	9.05874e+06	0.9959
U	1-500	8.5333	2.2	0.999995	20 - 1000	1.85629	-0.910863	0.999999	31.25 - 250	129486	2.51693e+06	0.9978
G	1-500	10.07	2.5	0.999995	20 - 1000	3.83955	-1.18724	0.999999	31.25 - 250	355779	1.07152e+07	0.9966
A	1-500	12.35	3.4	0.999995	20 - 1000	2.58482	-1.24163	0.999998	31.25 - 250	1.01892e+06	3.6986e+07	0.9955
Modified Ribonucleosides	Concentration range, fmol	Slope	Intercept	R2	Concentration range, fmol	Slope	Intercept	R2	Concentration range, fmol	Slope	Intercept	R2
Cm	1 - 5000	402.144	38740.8	0.986506	1 - 5000	10297.7	808764	0.992551	0.5 - 5000	780.92	1660.4	1
D	50 - 5000	17.6118	-149.907	0.9997	5 - 5000	714.038	-17189.9	0.999667	2.5 - 12500	170.26	-1815.9	1
Gm	10 - 5000	452.686	-2236.6	0.999872	1 - 5000	11250.6	-30110.3	0.999978	2.5 - 2500	603.33	-3226	0.9999
Im	10 - 5000	41.2965	7126.43	0.961173	1 - 5000	8103.73	-56167	0.999972	5 - 2500	381.89	-892.11	0.9999
m1G	1 -5000	1197.55	70663.6	0.994493	1 - 1000	20859.3	-103846	0.999644	0.5 - 2500	1893.8	-4254.1	0.9999
m2,2G	1 - 5000	942.014	17270.9	0.999209	1 - 1000	18903.8	-127359	0.998892	0.5 - 2500	1351.1	-9423.2	0.9997
m5C	1 - 5000	417.009	20540.2	0.996088	1 - 5000	8756.95	14971.8	0.999965	2.5 - 2500	739.56	-2223.7	0.9997
m5U	50 - 5000	37.212	-530.828	0.999834	1 - 5000	1448.41	-21722.3	0.999871	2.5 - 25000	122.35	1032.5	0.9999
m6A	1 - 5000	811.795	25000.9	0.998223	1 - 5000	20004.9	1.94369e+06	0.987583	0.5 - 5000	1195.2	-2603.7	1
mcm5s2U	100 - 5000	68.9918	-2912	0.999722	1 - 5000	4195.77	-162481	0.998572	2.5 - 5000	803.2	-14780	0.9998
ncm5s2U	100 - 5000	17.9656	-694.999	0.999532	1 - 5000	1888.73	-80000.5	0.998282	0.5 - 25000	660.22	10504	0.9999
s2C	100 - 5000	793.195	-34377.9	0.992953	1 - 5000	9610.95	-860404	0.99262	2.5 - 5000	964.81	-33080	0.9994
s2U	100 - 5000	33.0045	-58.3155	0.999568	1 - 5000	1479.02	-51784.4	0.99896	25 - 25000	101.73	3387.2	0.9999
Am	1 - 5000	1102.37	59099.6	0.995754	1 - 5000	23626.5	1.74037e+06	0.99294	0.5 - 2500	1821.8	13902	0.9997
hm5C	5 - 5000	200.293	-609.043	0.999994	1 - 5000	3905.77	-104013	0.999243	2.5 - 2500	259.52	-2080.3	0.9997
I	5 - 5000	199.554	2145.05	0.999774	1 - 5000	5379.74	-51625.8	0.999937	0.5 - 2500	562.52	-558.22	1
m2A	1 - 5000	1659.92	112133	0.993343	1 - 1000	39952.3	80674.5	0.999233	0.5 - 2500	2576.9	-5570.3	1
m2G	5 - 5000	157.564	-941.191	0.999978	1 - 5000	3465.96	-74961.3	0.999641	25 - 2500	297.63	-2470.6	0.9998
m3C	1 - 5000	1931.09	70971.5	0.997624	1 - 500	33865.4	2775.32	0.999986	0.5 - 250	2785	-927.76	0.9999
m3U	5 - 5000	86.121	4493.53	0.99711	1 - 5000	2515.14	-3074.53	0.999982	5 - 5000	261.59	-8775.9	0.9953
m5Cm	5 - 5000	515.496	-14122.4	0.99951	1 - 1000	31635.9	177471	0.997525	2.5 - 250	1689.3	-272.57	1
m5s2U	10 - 5000	30.4694	-506.854	0.999836	5 - 5000	853.52	-50387.4	0.997262	50 - 25000	66.475	-2145.6	0.9999
m7G	1 - 5000	1323.41	25684.5	0.999095	1 - 1000	23317.7	-5007.33	0.999968	0.5 - 2500	2078.4	-299.4	0.9999
mcm5U	5 - 5000	46.3366	-527.08	0.999839	1 - 5000	2105.23	-44646.7	0.999635	25 - 25000	155.2	-10225	0.9998
s4U	50 - 5000	10.301	-149.103	0.999958	50 - 5000	639.704	-131322	0.985911	25 - 12500	70.293	-1563.5	0.9994
Um	50-5000	15.6214	-155.499	0.999857	1 - 5000	1305.52	-28147.3	0.999634	5 - 5000	161.7	-6556.5	0.9934
Y	50 - 5000	8.67178	153.278	0.999868	10 - 5000	485.172	-10224.6	0.999905	2.5 - 12500	131.02	-1475.2	0.9998
	Molecular weights of ribonucleotide monophosphate		g/mol
		CMP	323.2
		UMP	324.2
		GMP	363.2
		AMP	347.2
Operator	JGU				JGU				JGU				MIT				MIT				MIT				UC				UC				UC
Protocol	MIT				JGU				UC				MIT				JGU				UC				MIT				JGU				UC
number of moles detected, pmol	R1	R2	R3		R1	R2	R3		R1	R2	R3		R1	R2	R3		R1	R2	R3		R1	R2	R3		R1	R2	R3		R1	R2	R3		R1	R2	R3
C	503.639	503.47	503.975		516.087	516.087	515.582		413.811	413.643	412.129		92.7451	92.6269	92.8174		71.1717	75.839	77.0028		88.8324	88.8006	88.3244		177.052	177.113	169.438		177.206	173.466	173.77		118.634	119.275	120.165
U	258.634	258.634	258.751		267.071	267.189	266.954		217.384	216.915	217.149		47.3715	47.995	47.386		34.4603	37.3702	37.732		45.9623	45.948	45.1002		79.3498	79.2143	78.9013		82.7542	82.9071	90.1526		54.3922	53.92	57.2401
G	676.493	676.493	676.791		706.365	707.854	705.671		605.236	605.534	604.641		57.6936	57.6644	57.6088		41.2489	44.6566	45.4031		56.1078	56.0475	55.7134		201.889	209.321	207.571		210.939	208.307	208.785		186.211	186.238	175.727
A	272.291	273.181	273.019		280.303	280.384	279.898		219.767	219.929	220.171		54.4899	53.8666	54.1021		38.2026	42.0687	42.8221		52.3039	52.3969	52.2251		111.193	113.988	112.348		114.521	114.507	114.102		109.659	110.686	108.214
mass detected, ng	R1	R2	R3		R1	R2	R3		R1	R2	R3		R1	R2	R3		R1	R2	R3		R1	R2	R3		R1	R2	R3		R1	R2	R3		R1	R2	R3
CMP	162.776	162.722	162.885		166.799	166.799	166.636		133.744	133.689	133.2		29.9752	29.937	29.9986		23.0027	24.5112	24.8873		28.7106	28.7004	28.5465		57.223	57.2429	54.7624		57.2731	56.0641	56.1624		38.3424	38.5498	38.8372
UMP	93.941	93.941	93.9835		97.0057	97.0482	96.9631		78.9581	78.7878	78.873		15.3578	15.56	15.3626		11.172	12.1154	12.2327		14.901	14.8963	14.6215		25.7252	25.6813	25.5798		26.8289	26.8785	29.2275		17.634	17.4809	18.5572
GMP	219.306	219.306	219.402		228.99	229.472	228.764		196.206	196.302	196.012		20.9543	20.9437	20.9235		14.9816	16.2193	16.4904		20.3783	20.3564	20.2351		73.3259	76.0255	75.3896		76.6131	75.6569	75.8306		67.6319	67.6416	63.8239
AMP	94.5447	94.8538	94.7976		97.3267	97.3548	97.1862		76.3074	76.3636	76.4479		18.9189	18.7025	18.7843		13.2639	14.6063	14.8678		18.1599	18.1922	18.1325		38.6061	39.5766	39.0073		39.7615	39.7567	39.6162		38.0736	38.4302	37.5718
Total mass, ng	570.567	570.822	571.068		590.121	590.674	589.55		485.215	485.143	484.533		85.2063	85.1432	85.0689		62.4203	67.4521	68.4783		82.1498	82.1453	81.5356		194.88	198.526	194.739		200.477	198.356	200.837		161.682	162.102	158.79
mass of RNA injected, ng	500	500	500		500	500	500		500	500	500		105	105	105		105	105	105		105	105	105		210.18	210.18	210.18		210.18	210.18	210.18		210.18	210.18	210.18
Hydrolysis efficiency, %	114.113	114.164	114.214		118.024	118.135	117.91		97.043	97.0286	96.9067		81.1488	81.0888	81.018		59.4479	64.2401	65.2174		78.238	78.2337	77.6529		92.7207	94.4554	92.6535		95.3833	94.3745	95.5546		76.9254	77.1255	75.5496
Mean	114.164				118.023				96.9927				81.0852				62.9685				78.0415				93.2765				95.1041				76.5335
SD	0.050075				0.112469				0.0748686				0.0654766				3.08782				0.336523				1.02147				0.637668				0.857936
