# Supplementary material for: Toward standardized epitranscriptome analytics: an inter-laboratory comparison of mass spectrometric detection and quantification of modified ribonucleosides in human RNA
Source: Nucleic Acids Res. 2025 Sep 12;53(17):gkaf895. doi: 10.1093/nar/gkaf895 (PMC12445667; doi:10.1093/nar/gkaf895)
Supplement: gkaf895_Supplemental_Files [file gkaf895_supplemental_files.zip › Hengesbach et al Supplementary Table S5 Fig 3-5 Data Revised 2025 6-19.xlsx]

## Sheet: Fig 3A MS Data
Raw signal intensity for sample analysis
Operator	MIT												Operator	JGU												Operator	UC
Protocol	MIT												Protocol	JGU												Protocol	UC
Sample ID	D_603-1	D_603-2	D_603-3	D_604-1	D_604-2	D_604-3	D_705-1	D_705-2	D_705-3	D_706-1	D_706-2	D_706-3	Sample ID	H601_1	H601_2	H601_3	H602_1	H602_2	H602_3	H703_1	H703_2	H703_3	H704_1	H704_2	H704_3	Sample ID	Sample-12-1B-1	Sample-12-1B-2	Sample-12-1B-3	Sample-14-2B-1	Sample-14-2B-2	Sample-14-2B-3	Sample-16-3B-1	Sample-16-3B-2	Sample-16-3B-3	Sample17-4A-1	Sample17-4A-2	Sample17-4A-3
C	655.69	653.21	665.19	686.81	686.31	686.51	616.12	614.22	612.14	655.04	650.28	641.08	C	3860	3861	3855	3770	3768	3763	3843	3850	3838	3627	3624	3622	C	1.05934e+08	1.04e+08	1.0938e+08	1.02167e+08	1.00588e+08	1.01752e+08	9.79481e+07	9.97184e+07	9.89185e+07	8.10706e+07	8.21892e+07	8.18635e+07
U	512.35	510	509.99	540.49	541.17	542.14	481.16	479.16	477	504.83	505.56	510.39	U	3093	3093	3090	3019	3017	3013	3079	3079	3074	2905	2903	2902	U	2.89554e+07	2.89017e+07	2.89594e+07	2.76254e+07	2.70507e+07	2.74187e+07	2.56964e+07	2.56279e+07	2.59736e+07	2.46088e+07	2.39279e+07	2.38671e+07
G	1338.15	1337.49	1366.12	1457.31	1452.56	1443.81	1280.44	1276.88	1273.07	1352.28	1358.42	1352.1	G	2322	2323	2321	2270	2268	2266	2311	2311	2307	2183	2182	2178	G	3.03329e+08	3.03537e+08	3.01795e+08	2.97561e+08	2.95879e+08	2.9245e+08	2.93452e+08	2.87743e+08	2.88375e+08	2.52903e+08	2.48028e+08	2.47904e+08
A	811.25	803.56	829.76	863.45	882.61	879.02	769.92	767.46	764.49	817.61	813.77	816.83	A	7189	7204	7182	7005	6998	7003	7168	7154	7140	6696	6692	6684	A	4.87146e+08	4.93708e+08	4.95207e+08	4.82137e+08	4.73461e+08	4.81677e+08	4.83352e+08	4.81563e+08	4.79866e+08	4.50922e+08	4.38375e+08	4.51527e+08
sum	3317.44	3304.26	3371.06	3548.06	3562.65	3551.48	3147.64	3137.72	3126.7	3329.76	3328.03	3320.4	sum	16464	16481	16448	16064	16051	16045	16401	16394	16359	15411	15401	15386	sum	9.25364e+08	9.30147e+08	9.35341e+08	9.0949e+08	8.96979e+08	9.03298e+08	9.00449e+08	8.94653e+08	8.93133e+08	8.09504e+08	7.9252e+08	8.05161e+08
Am	187840826	184658530	178110578	189538156	184368493	179929003	169374165	176408450	182429653	170309090	178589654	181666172	Am	7356846	7826988	7810478	7515615	7786928	7838317	7527527	7782803	7923479	7520764	7600737	7681133	Am	2.04444e+07	2.08269e+07	2.13167e+07	2.14049e+07	2.16592e+07	2.14117e+07	2.2061e+07	2.19077e+07	2.24328e+07	1.83516e+07	1.82868e+07	1.76624e+07
Gm	111139018	109376469	109596981	112911697	110835078	110128035	115865743	114925965	113894208	116576854	116229090	115743262	Gm	2894508	2975283	2908762	2805264	2954853	2908778	2840674	2967274	2946821	2773056	2792372	2859747	Gm	8.13184e+06	8.22669e+06	8.38592e+06	8.42363e+06	8.41308e+06	8.42548e+06	8.65476e+06	8.63923e+06	8.65277e+06	7.42919e+06	7.28143e+06	7.39566e+06
Cm	95047158	89965283	88684556	94405199	89027892	88637885	86653837	84827727	82993169	84598918	83306854	82624104	Cm	2054018	2151283	2090536	2057109	2185286	2118686	1946023	2012716	2019908	1996764	1946256	2005707	Cm	6.46385e+06	6.55461e+06	6.49562e+06	6.24116e+06	6.37958e+06	6.34086e+06	6.25287e+06	6.19962e+06	6.30713e+06	5.87322e+06	5.8491e+06	5.84563e+06
m6A	66415513	71862006	69353001	69569129	74103371	70378567	57783960	67303959	73850366	60376416	68506645	73748929	m6A	701536	915267	998944	1070002	1104022	1110313	825791	963729	1030413	1054063	1079361	1062895	m6A	3.60252e+06	3.75275e+06	4.18191e+06	2.16773e+06	2.64287e+06	2.09483e+06	2.22129e+06	1.94377e+06	2.12375e+06	1.82683e+06	3.45282e+06	1.8871e+06
m6,6A	75517662	82247628	79604684	77209423	83889591	81924953	67228680	77209587	79498268	70060314	79271353	80845904	m6,6A	131076	136775	133971	140407	141203	145419	136262	138260	141607	132397	140253	139431	m6,6A	5.48375e+06	5.36942e+06	3.94522e+06	2.49748e+06	2.61855e+06	2.29051e+06	1.99795e+06	2.57462e+06	2.51551e+06	2.0312e+06	1.67445e+06	2.13732e+06
m1A	40581182	39759128	37335630	40015087	41270295	36964136	19302702	20294077	19279793	19655229	20280120	19621756	m1A	779358	796264	759747	784736	836947	814859	755118	803500	761109	755293	735730	752435	m1A	4.59085e+06	4.5543e+06	4.49767e+06	4.22411e+06	4.26722e+06	4.2282e+06	4.29598e+06	4.3088e+06	4.26123e+06	3.62786e+06	3.56389e+06	3.5127e+06
m7G	18935249	21056170	23508670	19245721	20987748	23457601	16840009	17892339	19855557	17519062	18962044	19940179	m7G	557521	571692	561364	580234	587128	581500	551140	561927	579625	573522	564183	565870	m7G	1.66423e+06	1.68398e+06	1.66767e+06	1.68794e+06	1.696e+06	1.68143e+06	1.77873e+06	1.81759e+06	1.83348e+06	1.37356e+06	1.38593e+06	1.38829e+06
m5C	8804801	8631957	7841414	8726078	8588989	7820612	5841408	5511952	5625467	5624179	5474815	5499198	m5C	401769	418103	416052	398294	412040	416715	384610	415221	420826	395321	402396	408803	m5C	997212	1.00745e+06	1.00557e+06	981034	992561	956024	893847	910903	896724	831205	817985	816312
Um	12629975	11842731	12062331	13110649	12353009	12266363	14965917	13644476	12783710	14757542	13840821	12945022	Um	47412	49338	52173	49236	50688	48181	49387	48353	49664	48053	50650	47790	Um	779237	749504	741787	743907	1.02761e+06	756506	758320	748921	755348	670098	896901	639911
m2,2,7G	18222431	19205305	19833989	18848829	19866679	19408985	20205705	17958910	18134182	20588533	18411939	18530254	m2,2,7G													m2,2,7G	302565	322935	302892	312101	303062	298103	300314	311555	295243	282501	276721	272153
ψ	1215032	1207438	1190378	1168299	1251355	1216539	700248	722188	771355	657294	717265	783045	ψ	143149	154297	150620	145914	156367	151215	124466	152648	156759	147468	147130	150759	ψ	1.51891e+06	1.47349e+06	1.48554e+06	1.4103e+06	1.4017e+06	1.36704e+06	1.25059e+06	1.2766e+06	1.2867e+06	1.1759e+06	1.16292e+06	1.18794e+06
m2G	2900316	2834207	2834780	3051799	2855513	2848539	3638202	3274480	3259271	3606917	3436787	3256661	m2G	55439	56295	54690	53486	58488	53180	52467	53284	51723	49561	52207	50460	m2G	306706	308288	304264	302954	310515	297872	311105	313721	300605	287820	252604	263286
I	496716	533944	548764	503134	539010	550061	694021	706914	762134	672427	737029	770718	I	4923	5497	6176	5192	5540	5319	4239	4210	4482	3825	4568	4254	I	336829	340096	333653	321953	315918	318950	1.8311e+06	1.8206e+06	1.88775e+06	556734	547556	550319
m1G	2.42399e+06	2.50484e+06	2.5291e+06	2.45353e+06	2.56437e+06	2.5628e+06	2.66452e+06	2.81304e+06	2.95046e+06	2.71895e+06	2.90401e+06	2.95896e+06	m1G	106984	108498	105724	99398	105893	105931	102771	106269	101292	99498	96840	102969	m1G	284409	275349	282404	272704	273105	280390	264664	267277	290157	247123	240709	240155
m2,2G	1481489	1518788	1605008	1505199	1549036	1566218	2051554	1913053	2138536	2119977	1985805	2164294	m2,2G	46080	46096	44207	44250	45226	46486	41569	42957	44206	38961	42213	38726	m2,2G	123161	133678	130854	128869	124806	129059	130090	120475	124415	105930	103701	100985
ac4C	9937473	8619677	8674591	10328443	9258924	8794486	10261060	9810089	10577820	10291936	9994972	10725273	ac4C	738	911	740	1999	1797	1537	71	59	15	504	461	471	ac4C	375494	375180	373951	385205	365265	357579	374959	365330	367131	338940	334349	332297
m6Am	-	-	-	-	-	-	-	-	-	-	-	-	m6Am	35787	37541	37971	37871	39881	39731	37819	39407	37621	37615	40052	37536	m6Am	55985.4	53374.8	46054.5	99264.1	83438.5	96921.6	115322	99854.8	92379.5	78461.5	43896	85177
m3U	1142113	1028353	1031187	1173065	1061248	1057252	1279791	1176038	1091327	1295234	1185295	1111921	m3U	17383	20632	17801	18402	20250	18463	19148	19743	18518	17506	17563	18803	m3U	78747.3	86512.7	84917.9	80330	122329	81306.1	78903.6	77028.3	77605.5	72956.5	99810.5	66345.2
ms2i6A	1571030	1688960	1655795	1639415	1810489	1683737	600927	669575	759517	610156	686775	752545	ms2i6A													ms2i6A	29924.3	32524	31359	31652.1	29269.4	36511.2	37317	33801.7	32101.6	32338.8	20080.8	19633.9
m3C	408436	382233	350378	426051	407362	376042	388653	355096	335818	361046	348553	319209	m3C	23527	23838	22869	23048	25958	25001	23493	25200	25615	22929	21721	22344	m3C	41734.7	44333	39114.4	38936.6	43248.3	39832.6	41677.6	40480.6	42162.3	34498.9	35465.9	33421.5
m1I	95418	96261	100751	104822	101729	98236	196279	166911	185729	192229	179297	174101	m1I	11228	13426	13742	11856	12975	9832	9114	10672	11454	11091	10315	10574	m1I	14642.5	13446.2	15930.7	16483.7	12947.2	17116.7	14110.1	15951.6	13129.6	12713.7	13975.8	11122
i6A	244609	249610	247588	269960	285372	271293	130352	147960	178689	145163	167442	189297	i6A	4415	4619	4992	4897	4512	4621	4407	4298	4362	4329	3879	4158	i6A	1238.94	1199.33	1269.83	980.014	1458.28	1689.97	1586.37	981.662	2359.04	1010.7	1069.24	1579.47
D	66239.1	65680.6	65860.4	62600.4	60386.1	58782.1	59518.3	57598.7	59283.8	52108.9	49705.2	55291.6	D	3368	3483	3224	3364	3817	3182	2918	4038	3840	3611	3307	3501	D	29657.3	32046.4	35686.5	33626.9	32638.3	29831.3	27176.8	27526.9	27555.7	25987.3	24050.4	26133.8
m5U	27300	27147	24826	27079	26972	24585	22139	22911	23262	23309	23851	23511	m5U	1899	2643	1876	2732	1899	2009	1798	2519	2028	2386	2469	2063	m5U	28569.5	29708	28678.6	26033.1	27244.8	24492	26863.2	24803.5	25681.9	24683.1	19887.6	19825.3
Normalized signal intensity for sample analysis													Normalized signal intensity for sample analysis													Normalized signal intensity for sample analysis
Operator	MIT												Operator	JGU												Operator	UC
Protocol	MIT												Protocol	JGU												Protocol	UC
Sample ID	D_603-1	D_603-2	D_603-3	D_604-1	D_604-2	D_604-3	D_705-1	D_705-2	D_705-3	D_706-1	D_706-2	D_706-3	Sample ID	H601_1	H601_2	H601_3	H602_1	H602_2	H602_3	H703_1	H703_2	H703_3	H704_1	H704_2	H704_3	Sample ID	Sample-12-1B-1	Sample-12-1B-2	Sample-12-1B-3	Sample-14-2B-1	Sample-14-2B-2	Sample-14-2B-3	Sample-16-3B-1	Sample-16-3B-2	Sample-16-3B-3	Sample17-4A-1	Sample17-4A-2	Sample17-4A-3
Am	56622.2	55885	52835.2	53420.2	51750.4	50663.1	53809.9	56221.9	58345.7	51147.6	53662.3	54712.1	Am	446.844	474.91	474.859	467.855	485.137	488.521	458.968	474.735	484.35	488.013	493.522	499.229	Am	220.933	223.909	227.904	235.35	241.469	237.039	245	244.874	251.17	226.702	230.742	219.365
Gm	33501.4	33101.7	32511.1	31823.5	31110.3	31009.1	36810.4	36627.2	36426.3	35010.6	34924.3	34858.2	Gm	175.808	180.528	176.846	174.63	184.092	181.289	173.201	180.998	180.135	179.94	181.311	185.867	Gm	87.8772	88.4451	89.6564	92.6192	93.7936	93.2747	96.116	96.5652	96.8811	91.7746	91.8769	91.8532
Cm	28650.8	27227.1	26307.6	26607.6	24989.2	24958	27529.8	27034.8	26543.4	25406.9	25031.9	24883.8	Cm	124.758	130.531	127.1	128.057	136.146	132.046	118.653	122.772	123.474	129.567	126.372	130.359	Cm	69.8519	70.4686	69.4466	68.6226	71.1229	70.1967	69.4417	69.2964	70.6181	72.5533	73.8038	72.6019
m6A	20020.1	21748.3	20573.1	19607.7	20800.1	19816.7	18357.9	21450	23619.3	18132.4	20584.7	22210.9	m6A	42.6103	55.5347	60.7335	66.6087	68.7821	69.1999	50.35	58.7855	62.9875	68.3968	70.0838	69.082	m6A	38.9308	40.3458	44.7101	23.8346	29.4641	23.191	24.6687	21.7265	23.7787	22.5673	43.5677	23.4375
m6,6A	22763.8	24891.4	23614.1	21761	23547	23067.8	21358.4	24606.9	25425.6	21040.6	23819.3	24348.2	m6,6A	7.96137	8.29895	8.14512	8.74048	8.79715	9.0632	8.30815	8.43357	8.65621	8.59107	9.10675	9.0622	m6,6A	59.2604	57.7266	42.1795	27.4602	29.193	25.3572	22.1884	28.7779	28.1651	25.0919	21.1282	26.5453
m1A	12232.7	12032.7	11075.3	11278	11584.2	10408.1	6132.44	6467.78	6166.18	5902.9	6093.73	5909.46	m1A	47.3371	48.3141	46.1908	48.8506	52.143	50.7859	46.041	49.0118	46.5254	49.01	47.7716	48.9039	m1A	49.6112	48.9632	48.086	46.4448	47.5732	46.8085	47.7093	48.1617	47.7111	44.8159	44.9691	43.6273
m7G	5707.79	6372.43	6973.67	5424.29	5891.05	6605.02	5350.04	5702.34	6350.32	5261.36	5697.68	6005.35	m7G	33.863	34.6879	34.1296	36.1201	36.5789	36.2418	33.604	34.2764	35.4316	37.2151	36.6329	36.7782	m7G	17.9846	18.1044	17.8296	18.5591	18.908	18.6144	19.7538	20.3161	20.5287	16.9679	17.4877	17.2424
m5C	2654.1	2612.37	2326.1	2459.39	2410.84	2202.07	1855.81	1756.67	1799.17	1689.06	1645.06	1656.19	m5C	24.4029	25.3688	25.295	24.7942	25.6707	25.9716	23.4504	25.3276	25.7244	25.6519	26.1279	26.5698	m5C	10.7764	10.8311	10.7509	10.7866	11.0656	10.5837	9.92668	10.1816	10.0402	10.2681	10.3213	10.1385
Um	3807.14	3584.08	3578.2	3695.16	3467.37	3453.87	4754.65	4348.53	4088.56	4432.01	4158.86	3898.63	Um	2.87974	2.99363	3.172	3.06499	3.15793	3.00287	3.01122	2.94943	3.03588	3.1181	3.28875	3.10607	Um	8.42087	8.0579	7.93067	8.17938	11.4564	8.37494	8.42158	8.37108	8.45728	8.27788	11.3171	7.94761
m2,2,7G	5492.92	5812.29	5883.61	5312.43	5576.38	5465.04	6419.32	5723.55	5799.78	6183.19	5532.38	5580.73	m2,2,7G													m2,2,7G	3.26968	3.47187	3.2383	3.43161	3.3787	3.30016	3.33515	3.48241	3.3057	3.48981	3.49166	3.3801
ψ	366.256	365.419	353.117	329.278	351.243	342.544	222.468	230.163	246.699	197.4	215.522	235.829	ψ	8.69467	9.36211	9.15734	9.08329	9.74189	9.42443	7.58893	9.31121	9.58243	9.56901	9.55328	9.79845	ψ	16.4142	15.8414	15.8824	15.5064	15.6269	15.1339	13.8886	14.2693	14.4066	14.5262	14.6737	14.754
m2G	874.263	857.743	840.917	860.132	801.514	802.071	1155.85	1043.59	1042.4	1083.24	1032.68	980.804	m2G	3.36729	3.41575	3.32502	3.32956	3.64389	3.31443	3.19901	3.25021	3.16175	3.21595	3.38984	3.2796	m2G	3.31443	3.3144	3.25298	3.33103	3.46178	3.29761	3.455	3.50662	3.36574	3.55551	3.18735	3.26998
I	149.729	161.592	162.787	141.805	151.295	154.882	220.489	225.296	243.75	201.945	221.461	232.116	I	0.299016	0.333536	0.375486	0.323207	0.34515	0.331505	0.25846	0.256801	0.273978	0.248199	0.296604	0.276485	I	3.63996	3.65637	3.56718	3.53993	3.52202	3.53095	20.3355	20.3498	21.1362	6.87748	6.90905	6.83489
m1G	730.681	758.063	750.237	691.513	719.792	721.613	846.513	896.522	943.632	816.562	872.591	891.144	m1G	6.49806	6.58322	6.42777	6.18762	6.59728	6.60212	6.26614	6.48219	6.19182	6.4563	6.2879	6.69238	m1G	3.07348	2.96027	3.01926	2.99842	3.04473	3.10407	2.93924	2.98749	3.24875	3.05277	3.03726	2.98269
m2,2G	446.576	459.645	476.114	424.232	434.799	441.004	651.775	609.695	683.959	636.676	596.691	651.817	m2,2G	2.79883	2.79692	2.68768	2.75461	2.81764	2.89723	2.53454	2.62029	2.70224	2.52813	2.74093	2.51696	m2,2G	1.33095	1.43717	1.399	1.41693	1.3914	1.42875	1.44472	1.34661	1.39302	1.30858	1.30849	1.25422
ac4C	2995.52	2608.66	2573.25	2911.01	2598.89	2476.29	3259.92	3126.5	3383.06	3090.89	3003.27	3230.11	ac4C	0.0448251	0.0552758	0.0449903	0.12444	0.111956	0.0957931	0.004329	0.00359888	0.000916926	0.0327039	0.0299331	0.0306122	ac4C	4.05779	4.03356	3.99802	4.23539	4.07217	3.95859	4.16413	4.08349	4.1106	4.18701	4.2188	4.12709
m6Am	-	-	-	-	-	-	-	-	-	-	-	-	m6Am	2.17365	2.27784	2.30855	2.35751	2.48464	2.47622	2.3059	2.40375	2.29971	2.44079	2.60061	2.43962	m6Am	0.605009	0.573832	0.492382	1.09143	0.930218	1.07298	1.28071	1.11613	1.03433	0.969254	0.553878	1.05789
m3U	344.275	311.22	305.894	330.622	297.882	297.693	406.587	374.807	349.035	388.987	356.155	334.876	m3U	1.05582	1.25187	1.08226	1.14554	1.2616	1.1507	1.16749	1.20428	1.13198	1.13594	1.14038	1.22209	m3U	0.850987	0.930097	0.907882	0.883242	1.36379	0.900103	0.876269	0.860985	0.868913	0.90125	1.25941	0.823999
ms2i6A	473.567	511.146	491.179	462.06	508.186	474.094	190.914	213.395	242.913	183.243	206.361	226.643	ms2i6A													ms2i6A	0.323378	0.349665	0.335269	0.34802	0.326312	0.404198	0.414426	0.37782	0.359427	0.39949	0.253378	0.243851
m3C	123.118	115.679	103.937	120.08	114.342	105.883	123.474	113.17	107.403	108.43	104.733	96.1358	m3C	1.429	1.44639	1.39038	1.43476	1.61722	1.55818	1.43241	1.53715	1.5658	1.48783	1.41036	1.45223	m3C	0.451008	0.476623	0.418184	0.428115	0.482155	0.440969	0.462853	0.452473	0.472072	0.426173	0.447507	0.415091
m1I	28.7625	29.1324	29.887	29.5435	28.5543	27.6606	62.3575	53.195	59.401	57.7306	53.8748	52.4337	m1I	0.681973	0.814635	0.835482	0.738048	0.808361	0.612777	0.555698	0.65097	0.700165	0.719681	0.669762	0.687248	m1I	0.158235	0.14456	0.17032	0.181241	0.144343	0.189491	0.156701	0.178299	0.147006	0.157056	0.176346	0.138134
i6A	73.7343	75.5419	73.4451	76.0867	80.101	76.3887	41.4126	47.1553	57.1494	43.5956	50.3126	57.0103	i6A	0.268161	0.280262	0.303502	0.304843	0.281104	0.288002	0.268703	0.262169	0.266642	0.280903	0.251867	0.270246	i6A	0.0133887	0.012894	0.0135761	0.0107754	0.0162577	0.0187089	0.0176175	0.0109725	0.0264131	0.0124855	0.0134917	0.0196169
D	19.9669	19.8775	19.537	17.6435	16.9498	16.5514	18.9089	18.3569	18.9605	15.6494	14.9353	16.6521	D	0.204568	0.211334	0.196012	0.209412	0.237804	0.198317	0.177916	0.24631	0.234733	0.234313	0.214726	0.227545	D	0.320493	0.344531	0.381535	0.369733	0.363869	0.330248	0.301814	0.307682	0.308529	0.321027	0.303467	0.324578
m5U	8.22924	8.21576	7.36445	7.63206	7.57077	6.92247	7.03352	7.3018	7.43979	7.0002	7.1667	7.08077	m5U	0.115343	0.160366	0.114056	0.17007	0.11831	0.12521	0.109627	0.153654	0.123968	0.154824	0.160314	0.134083	m5U	0.308738	0.319391	0.306611	0.286238	0.30374	0.27114	0.298331	0.277241	0.287548	0.304917	0.250942	0.246228
																										Note:	Peak area of each modified nucleosides were normalized by sum of peak area of canonicals and multiplied by 10E4.

## Sheet: Fig 3A Rank
			ac4C	Am	Cm	D	Gm	m1G	m2,2G	I	i6A	m1A	m2,2,7G	m1I	m2G	m3C	m3U	m5C	m5U	m6,6A	m7G	Um	m6A	m6Am	ms2i6A	ψ
	UC	Average Rank	11.5	1	3	20.5	2	15	16	10.5		4.25	13.25		13.75	19	17.25	9.25		5	7.25	10.25	5.75	17.75	20.5	8.25
		Std Dev	0.57735	0	0	0.57735	0	0	0	2.38048		0.5	0.5		0.5	0	0.5	0.5		0.816497	0.5	0.5	0.5	0.5	0.57735	0.5
	JGU	Average Rank	22	1	3	20	2	10	13	18.25	18.75	5		17	11	15	16	7	21	9	6	12	4	14		8
		Std Dev	0	0	0	0	0	0	0	0.5	0.5	0		0	0	0	0	0	0	0	0	0	0	0		0
	MIT	Average Rank	10	1	3	22	2	13	14.5	17.25	20.5	6	7.5	20.5	12	19	16	11	23	4	7.5	9	5		16	16.25
		Std Dev	0	0	0	0	0	0	0.57735	0.957427	0.57735	0	0.57735	0.57735	0	0	1.1547	0	0	0	0.57735	0	0		2.3094	0.5
		Average	14.5	1	3	20.8333	2	12.6667	14.5	15.3333	19.625	5.08333	10.375	18.75	12.25	17.6667	16.4167	9.08333	22	6	6.91667	10.4167	4.91667	15.875	18.25	10.8333
								UC		JGU		MIT
		Average	#					Average Rank	StdDev	Average Rank	StdDev	Average Rank	StdDev
	Am	1	1				Am	1	0	1	0	1	0
	Gm	2	2				Gm	2	0	2	0	2	0
	Cm	3	3				Cm	3	0	3	0	3	0
	m6A	4.91667	4				m6A	5.75	0.5	4	0	5	0
	m1A	5.08333	5				m1A	4.25	0.5	5	0	6	0
	m6,6A	6	6				m6,6A	5	0.816497	9	0	4	0
	m7G	6.91667	7				m7G	7.25	0.5	6	0	7.5	0.57735
	m5C	9.08333	8				m5C	9.25	0.5	7	0	11	0
	m2,2,7G	10.375	9				m2,2,7G	13.25	0.5			7.5	0.57735
	Um	10.4167	10				Um	10.25	0.5	12	0	9	0
	ψ	10.8333	11				ψ	8.25	0.5	8	0	16.25	0.5
	m2G	12.25	12				m2G	13.75	0.5	11	0	12	0
	m1G	12.6667	13				m1G	15	0	10	0	13	0
	ac4C	14.5	14				ac4C	11.5	0.57735	22	0	10	0
	m2,2G	14.5	15				m2,2G	16	0	13	0	14.5	0.57735
	I	15.3333	16				I	10.5	2.38048	18.25	0.5	17.25	0.957427
	m6Am	15.875	17				m6Am	17.75	0.5	14	0
	m3U	16.4167	18				m3U	17.25	0.5	16	0	16	1.1547
	m3C	17.6667	19				m3C	19	0	15	0	19	0
	ms2i6A	18.25	20				ms2i6A	20.5	0.57735			16	2.3094
	m1I	18.75	21				m1I			17	0	20.5	0.57735
	i6A	19.625	22				i6A			18.75	0.5	20.5	0.57735
	D	20.8333	23				D	20.5	0.57735	20	0	22	0
	m5U	22	24				m5U			21	0	23	0

## Sheet: Fig 3B & 3C MS Data
Raw signal intensity
Operator	MIT												Operator	JGU												Operator	UC												Operator	MIT
Protocol	MIT												Protocol	MIT												Protocol	MIT												Protocol	JGU
Sample ID	D_603-1	D_603-2	D_603-3	D_604-1	D_604-2	D_604-3	D_705-1	D_705-2	D_705-3	D_706-1	D_706-2	D_706-3	Sample ID	HD601-1	HD601-2	HD601-3	HD602-1	HD602-2	HD602-3	HD703-1	HD703-2	HD703-3	HD704-1	HD704-2	HD704-3	Sample ID	19-D-1	19-D-2	19-D-3	21-D-1	21-D-2	21-D-3	20-D-1	20-D-2	20-D-3	22-D-1	22-D-2	22-D-3	Sample ID	M_603-1	M_603-2	M_603-3	M_604-1	M_604-2	M_604-3	M_705-1	M_705-2	M_705-3	M_706-1
C	655.69	653.21	665.19	686.81	686.31	686.51	616.12	614.22	612.14	655.04	650.28	641.08	C	3761	3772	3770	3731	3729	3727	3781	3782	3780	3556	3558	3552	C	8.25331e+07	8.42148e+07	6.64527e+07	7.78038e+07	7.02994e+07	8.71931e+07	8.69673e+07	8.62127e+07	8.78022e+07	8.4988e+07	8.6893e+07	8.82326e+07	C	638.17	623.62	637.87	679.24	687	694.57	556.79	559.78	565.09	598.45
U	512.35	510	509.99	540.49	541.17	542.14	481.16	479.16	477	504.83	505.56	510.39	U	3019	3018	3021	2982	2994	2992	3043	3042	3041	2834	2850	2847	U	2.66055e+07	2.62183e+07	2.70831e+07	1.93512e+07	3.01872e+07	2.67017e+07	2.43274e+07	2.45151e+07	2.46308e+07	2.40818e+07	2.30494e+07	2.43255e+07	U	495	493.33	492.87	537.53	537.27	543.42	431.93	432.07	437.76	467.8
G	1338.15	1337.49	1366.12	1457.31	1452.56	1443.81	1280.44	1276.88	1273.07	1352.28	1358.42	1352.1	G	2250	2250	2251	2239	2240	2238	2262	2262	2259	2135	2136	2133	G	1.78883e+08	1.54432e+08	1.60604e+08	1.51751e+08	1.77159e+08	1.68908e+08	1.55454e+08	1.58947e+08	1.53957e+08	1.55662e+08	1.56936e+08	1.55242e+08	G	1300.16	1309.8	1305.97	1424.91	1424.14	1422.43	1102.18	1109.58	1118.88	1198.72
A	811.25	803.56	829.76	863.45	882.61	879.02	769.92	767.46	764.49	817.61	813.77	816.83	A	6888	6888	6891	6860	6855	6849	6928	6928	6923	6524	6524	6515	A	3.01373e+08	2.77825e+08	2.9179e+08	2.74336e+08	2.91631e+08	2.89913e+08	3.00101e+08	3.01821e+08	2.96818e+08	2.9452e+08	2.97714e+08	2.99853e+08	A	791.47	794.7	793.95	858.7	857.15	864.74	693.91	698	702.18	748.61
sum	3317.44	3304.26	3371.06	3548.06	3562.65	3551.48	3147.64	3137.72	3126.7	3329.76	3328.03	3320.4	sum	15918	15928	15933	15812	15818	15806	16014	16014	16003	15049	15068	15047	sum	5.89395e+08	5.4269e+08	5.4593e+08	5.23242e+08	5.69276e+08	5.72716e+08	5.66849e+08	5.71495e+08	5.63208e+08	5.59253e+08	5.64592e+08	5.67653e+08	sum	3224.8	3221.45	3230.66	3500.38	3505.56	3525.16	2784.81	2799.43	2823.91	3013.58
Am	187840826	184658530	178110578	189538156	184368493	179929003	169374165	176408450	182429653	170309090	178589654	181666172	Am	4006632	3838097	3686095	4164291	4323563	4134786	4427657	4485786	4121991	3494915	3868700	3525500	Am	1.31179e+07	1.47523e+07	1.49569e+07	1.02966e+07	1.60634e+07	1.5397e+07	1.63233e+07	1.50883e+07	1.60342e+07	1.50198e+07	1.63425e+07	1.49223e+07	Am	171013076	168692942	165159123	173913769	170707114	168848141	161814386	173455470	168382748	166034590
Gm	111139018	109376469	109596981	112911697	110835078	110128035	115865743	114925965	113894208	116576854	116229090	115743262	Gm	2692936	2621036	2573517	2699642	2652640	2655035	2692895	2633940	2602300	2573754	2524936	2551537	Gm	5.43353e+06	4.02538e+06	4.7461e+06	5.46656e+06	5.12226e+06	5.52006e+06	4.0944e+06	4.18942e+06	4.0992e+06	4.12791e+06	4.13176e+06	4.03467e+06	Gm	106564817	107681068	108326305	109282251	111255525	111392402	110859117	111857119	111007301	113719080
Cm	95047158	89965283	88684556	94405199	89027892	88637885	86653837	84827727	82993169	84598918	83306854	82624104	Cm	1973961	1939240	1908656	2050692	2030590	2030925	2088251	2015661	2052013	1990032	1890845	1985826	Cm	3.26664e+06	3.73415e+06	3.72696e+06	3.83934e+06	4.27213e+06	3.50883e+06	2.8589e+06	2.90589e+06	2.87069e+06	2.89008e+06	2.88889e+06	2.81102e+06	Cm	90009447	88452268	87910293	91476460	89309078	89796472	93393351	96859845	93904885	94670083
m6A	66415513	71862006	69353001	69569129	74103371	70378567	57783960	67303959	73850366	60376416	68506645	73748929	m6A	33965	43715	22943	28156	39152	19980	58234	56715	23858	47281	49152	21078	m6A	768947	787442	840876	757897	966350	994182	2.28086e+06	2.34017e+06	2.33458e+06	2.23018e+06	2.25389e+06	2.20252e+06	m6A	55307956	54387078	51748034	58362517	56386145	54567818	45947585	59677597	60117172	48222091
m6,6A	75517662	82247628	79604684	77209423	83889591	81924953	67228680	77209587	79498268	70060314	79271353	80845904	m6,6A	130097	119046	110679	131953	128590	118662	128513	122183	103631	128211	132426	118956	m6,6A	231740	284885	1.43227e+06	1.3452e+06	700617	2.77139e+06	2.6606e+06	2.06488e+06	2.6158e+06	2.66799e+06	2.44601e+06	2.66392e+06	m6,6A	78318030	79199192	79087554	80500894	81460979	81126566	68746373	77670070	80561279	70580403
m1A	40581182	39759128	37335630	40015087	41270295	36964136	19302702	20294077	19279793	19655229	20280120	19621756	m1A	616513	623051	615008	667131	671350	670391	642337	619648	620552	625643	615408	638452	m1A	1.963e+06	1.75017e+06	1.86432e+06	2.09218e+06	2.14375e+06	2.04558e+06	1.43845e+06	1.43072e+06	1.4355e+06	1.42543e+06	1.44879e+06	1.46407e+06	m1A	5033118	5074539	4828058	5264590	5106262	5012680	5873846	6152191	5805923	6178629
m7G	18935249	21056170	23508670	19245721	20987748	23457601	16840009	17892339	19855557	17519062	18962044	19940179	m7G	348598	359469	338879	351676	383685	375494	353960	344291	354439	362624	354787	352256	m7G	720528	576862	685470	725233	641750	634335	542396	558765	548672	554644	552640	558757	m7G	25516719	25220482	24474208	27110073	25717819	25248121	21829280	23011408	22818763	22393086
m5C	8804801	8631957	7841414	8726078	8588989	7820612	5841408	5511952	5625467	5624179	5474815	5499198	m5C	282620	293351	289345	297197	298681	291243	302727	289514	297701	278704	272548	282375	m5C	510614	449657	451735	518560	530224	482182	449408	454105	447193	452105	449852	415019	m5C	4478775	4647023	4539857	4760857	4889332	4776705	6897143	6997858	6886315	6988766
Um	12629975	11842731	12062331	13110649	12353009	12266363	14965917	13644476	12783710	14757542	13840821	12945022	Um	43604	46799	43642	45663	46973	46672	47500	44948	42274	44571	43396	45220	Um	687545	776950	750631	849847	686424	657685	494632	528962	495244	518259	477706	504258	Um	11649196	11794012	11771349	12429807	12496261	12401294	12213848	11528068	11257994	12742569
m2,2,7G	18222431	19205305	19833989	18848829	19866679	19408985	20205705	17958910	18134182	20588533	18411939	18530254	m2,2,7G													m2,2,7G	176520	203910	177687	173680	191906	189306	169425	136074	165520	172050	158567	159194	m2,2,7G	20116052	21760830	22223012	21414047	23074413	23824019	20391036	20761037	20489527	21696471
ψ	1215032	1207438	1190378	1168299	1251355	1216539	700248	722188	771355	657294	717265	783045	ψ	73572	69315	71706	75533	75590	71134	80313	74858	77135	75122	74601	75476	ψ	1.92016e+06	2.12748e+06	1.6695e+06	1.94328e+06	2.12414e+06	1.61994e+06	1.57664e+06	1.58831e+06	1.54418e+06	1.48795e+06	1.49655e+06	1.3981e+06	ψ	1070297	1089626	1098115	1086324	1129337	1114633	407703	495921	508768	389197
m2G	2900316	2834207	2834780	3051799	2855513	2848539	3638202	3274480	3259271	3606917	3436787	3256661	m2G	38908	39316	38091	40346	44417	41874	38520	41432	39026	40808	38472	40831	m2G	215179	235510	224405	203121	234522	240107	134199	139160	139547	135332	131958	139516	m2G	2730360	2740727	2868608	2989899	2989111	3094025	3453637	3388300	3222174	3607908
I	496716	533944	548764	503134	539010	550061	694021	706914	762134	672427	737029	770718	I	10451	9914	10346	8424	8408	8224	10391	9237	11330	15431	12946	13991	I	19615	26755.8	23773.3	27738.1	25647.1	21430.5	-	-	-	-	-	-	I	237729	253842	248935	252544	271256	268090	328525	350311	341775	340340
m1G	2.42399e+06	2.50484e+06	2.5291e+06	2.45353e+06	2.56437e+06	2.5628e+06	2.66452e+06	2.81304e+06	2.95046e+06	2.71895e+06	2.90401e+06	2.95896e+06	m1G	98341	93296	93322	98467	98408	100046	93084	94137	95891	92770	87000	89734	m1G	138096	128130	128297	135168	132053	146381	113038	113616	106564	110676	104459	107951	m1G	2.27949e+06	2.40193e+06	2.4165e+06	2.40768e+06	2.49813e+06	2.54695e+06	2.61531e+06	2.8431e+06	2.66539e+06	2.75332e+06
m2,2G	1481489	1518788	1605008	1505199	1549036	1566218	2051554	1913053	2138536	2119977	1985805	2164294	m2,2G	41558	36834	35279	40628	39508	39433	40907	42709	35813	39631	37617	35007	m2,2G	68322.6	82327.2	71481.5	87065.4	67504.1	56043.5	76339.5	57687.6	77691	67103.3	78108.4	64646.3	m2,2G	1974683	2059747	2096394	2180307	2198217	2259860	1989509	2300387	2349230	2114113
ac4C	9937473	8619677	8674591	10328443	9258924	8794486	10261060	9810089	10577820	10291936	9994972	10725273	ac4C	87096	83524	77582	114259	108041	110264	79862	78151	78064	102585	99333	106206	ac4C	256341	228908	283187	244128	288767	270421	180684	188932	178785	181531	176316	190566	ac4C	9552191	9838355	9625650	9892610	10252198	10167466	9801125	11215786	10035323	10266876
m6Am	-	-	-	-	-	-	-	-	-	-	-	-	m6Am	3334	7555	10692	13924	2017	4689	4142	7950	12304	3560	2251	6121	m6Am	22618.4	4849.36	21504	16530.9	31309.3	23453.9	78885.4	98292.5	72535.5	69457	92300.3	63867.1	m6Am	-	-	-	-	-	-	-	-	-	-
m3U	1142113	1028353	1031187	1173065	1061248	1057252	1279791	1176038	1091327	1295234	1185295	1111921	m3U	17211	17305	16026	19400	17978	17768	19790	18347	16856	14975	15268	17147	m3U	56297	71163.4	79390.7	60515.2	65614.4	63856.3	42559.4	48673.5	46139.5	41759	41926.6	40201.1	m3U	1038370	1010276	1007306	1093805	1099348	1049420	1063162	1003305	1005335	1075449
ms2i6A	1571030	1688960	1655795	1639415	1810489	1683737	600927	669575	759517	610156	686775	752545	ms2i6A													ms2i6A	18298.1	19465.5	6246.54	5789.6	4526.9	24953.8	24408.4	23173.3	23283.5	23215	26288.4	22732.8	ms2i6A	1504674	1440945	1319984	1688027	1551026	1447264	925733	1002946	1097592	1015806
m3C	408436	382233	350378	426051	407362	376042	388653	355096	335818	361046	348553	319209	m3C	6664	7012	7341	6907	8252	7653	7125	6588	6848	7183	6701	7526	m3C	17821.9	17480.7	17418.3	18508.6	20594.6	22440.6	15656.1	15423.6	16553.4	14822.4	15178.6	16691	m3C	372870	374713	354525	381444	388201	375883	408328	433543	409954	410218
m1I	95418	96261	100751	104822	101729	98236	196279	166911	185729	192229	179297	174101	m1I	11271	11665	11294	11154	13374	11809	11501	12282	11663	7702	10773	9191	m1I	-	-	-	-	-	-	-	-	-	-	-	-	m1I	91229	97368	96105	102663	102157	92644	154685	181414	165717	165182
i6A	244609	249610	247588	269960	285372	271293	130352	147960	178689	145163	167442	189297	i6A	4325	3234	3859	3976	3970	3513	3874	3330	3344	4117	3316	3331	i6A	-	-	-	-	-	-	-	-	-	-	-	-	i6A	309260	296978	298357	327646	322636	326220	209007	232237	234789	235401
D	66239.1	65680.6	65860.4	62600.4	60386.1	58782.1	59518.3	57598.7	59283.8	52108.9	49705.2	55291.6	D	2185	1799	2321	2162	2419	2004	2820	2230	2129	2067	2270	2076	D	40934.3	38627.6	33835.7	32694.9	32682.8	41957.1	23665.3	23342.8	24752.1	21841.1	21035.1	21888.6	D	58206.1	59158.8	51666.1	57061.2	58356.8	58278.2	62672.8	75662.6	63417.3	69027.6
m5U	27300	27147	24826	27079	26972	24585	22139	22911	23262	23309	23851	23511	m5U	2576	2473	2057	1644	2366	1805	2248	2072	2055	2010	2264	2557	m5U	15335.4	18152.5	-	19498	17873.1	-	-	-	-	-	-	-	m5U	25909	24606	26627	23850	24578	26877	17657	20465	23131	18598
Normalized signal intensity
Operator	MIT												Operator	JGU												Operator	UC												Operator	MIT
Protocol	MIT												Protocol	MIT												Protocol	MIT												Protocol	JGU
Sample ID	D_603-1	D_603-2	D_603-3	D_604-1	D_604-2	D_604-3	D_705-1	D_705-2	D_705-3	D_706-1	D_706-2	D_706-3	Sample ID	HD601-1	HD601-2	HD601-3	HD602-1	HD602-2	HD602-3	HD703-1	HD703-2	HD703-3	HD704-1	HD704-2	HD704-3	Sample ID	19-D-1	19-D-2	19-D-3	21-D-1	21-D-2	21-D-3	20-D-1	20-D-2	20-D-3	22-D-1	22-D-2	22-D-3	Sample ID	M_603-1	M_603-2	M_603-3	M_604-1	M_604-2	M_604-3	M_705-1	M_705-2	M_705-3	M_706-1
Am	56622.2	55885	52835.2	53420.2	51750.4	50663.1	53809.9	56221.9	58345.7	51147.6	53662.3	54712.1	Am	251.704	240.965	231.35	263.363	273.332	261.596	276.487	280.117	257.576	232.236	256.749	234.299	Am	222.565	271.837	273.972	196.784	282.171	268.841	287.965	264.014	284.694	268.569	289.456	262.877	Am	53030.6	52365.5	51122.4	49684.3	48696.1	47898	58106.1	61961	59627.5	55095.5
Gm	33501.4	33101.7	32511.1	31823.5	31110.3	31009.1	36810.4	36627.2	36426.3	35010.6	34924.3	34858.2	Gm	169.176	164.555	161.521	170.734	167.698	167.976	168.159	164.477	162.613	171.025	167.569	169.571	Gm	92.1882	74.1746	86.936	104.475	89.9784	96.384	72.2309	73.3063	72.7831	73.8112	73.1813	71.0764	Gm	33045.4	33426.3	33530.7	31220.1	31736.9	31599.2	39808.5	39957.1	39309.8	37735.5
Cm	28650.8	27227.1	26307.6	26607.6	24989.2	24958	27529.8	27034.8	26543.4	25406.9	25031.9	24883.8	Cm	124.008	121.75	119.793	129.692	128.372	128.491	130.402	125.869	128.227	132.237	125.487	131.975	Cm	55.4237	68.8083	68.268	73.3761	75.0449	61.2666	50.4349	50.8472	50.9704	51.6776	51.1678	49.5201	Cm	27911.6	27457.3	27211.2	26133.3	25476.4	25473	33536.7	34599.8	33253.5	31414.5
m6A	20020.1	21748.3	20573.1	19607.7	20800.1	19816.7	18357.9	21450	23619.3	18132.4	20584.7	22210.9	m6A	2.13375	2.74454	1.43997	1.78067	2.47515	1.26408	3.63644	3.54159	1.49085	3.1418	3.26201	1.40081	m6A	13.0464	14.51	15.4026	14.4846	16.9751	17.3591	40.2375	40.9482	41.4515	39.8778	39.9207	38.8004	m6A	17150.8	16882.8	16017.8	16673.2	16084.8	15479.5	16499.4	21317.8	21288.6	16001.6
m6,6A	22763.8	24891.4	23614.1	21761	23547	23067.8	21358.4	24606.9	25425.6	21040.6	23819.3	24348.2	m6,6A	8.17295	7.47401	6.94653	8.34512	8.12935	7.5074	8.02504	7.62976	6.47572	8.51957	8.78856	7.90563	m6,6A	3.93183	5.2495	26.2355	25.709	12.3072	48.3903	46.9367	36.1312	46.4446	47.7063	43.3235	46.9286	m6,6A	24286.2	24585	24480.3	22997.8	23237.7	23013.6	24686.2	27745	28528.3	23420.8
m1A	12232.7	12032.7	11075.3	11278	11584.2	10408.1	6132.44	6467.78	6166.18	5902.9	6093.73	5909.46	m1A	38.7306	39.1167	38.5996	42.1914	42.4422	42.4137	40.111	38.6941	38.7772	41.5737	40.842	42.4305	m1A	33.3053	32.25	34.1494	39.985	37.6575	35.7172	25.3763	25.0346	25.4879	25.4881	25.6607	25.7917	m1A	1560.75	1575.23	1494.45	1504.01	1456.62	1421.97	2109.24	2197.66	2055.99	2050.26
m7G	5707.79	6372.43	6973.67	5424.29	5891.05	6605.02	5350.04	5702.34	6350.32	5261.36	5697.68	6005.35	m7G	21.8996	22.5684	21.269	22.2411	24.2562	23.7564	22.1032	21.4994	22.1483	24.0962	23.5457	23.4104	m7G	12.2249	10.6297	12.556	13.8604	11.2731	11.0759	9.56861	9.77725	9.7419	9.91759	9.7883	9.84329	m7G	7912.65	7828.92	7575.61	7744.89	7336.29	7162.26	7838.7	8220.03	8080.56	7430.73
m5C	2654.1	2612.37	2326.1	2459.39	2410.84	2202.07	1855.81	1756.67	1799.17	1689.06	1645.06	1656.19	m5C	17.7547	18.4173	18.1601	18.7957	18.8823	18.4261	18.9039	18.0788	18.6028	18.5198	18.0879	18.7662	m5C	8.66335	8.28571	8.2746	9.91052	9.314	8.41922	7.92817	7.94591	7.94011	8.08408	7.96773	7.31114	m5C	1388.85	1442.53	1405.24	1360.1	1394.74	1355.03	2476.7	2499.74	2438.57	2319.09
Um	3807.14	3584.08	3578.2	3695.16	3467.37	3453.87	4754.65	4348.53	4088.56	4432.01	4158.86	3898.63	Um	2.73929	2.93816	2.73909	2.88787	2.96959	2.9528	2.96615	2.80679	2.64163	2.96173	2.88001	3.00525	Um	11.6653	14.3166	13.7496	16.2419	12.0578	11.4836	8.72599	9.25576	8.79327	9.26699	8.46108	8.8832	Um	3612.38	3661.09	3643.64	3550.99	3564.7	3517.94	4385.88	4118.01	3986.67	4228.38
m2,2,7G	5492.92	5812.29	5883.61	5312.43	5576.38	5465.04	6419.32	5723.55	5799.78	6183.19	5532.38	5580.73	m2,2,7G													m2,2,7G	2.99494	3.75739	3.25475	3.3193	3.37105	3.30541	2.98888	2.38103	2.93887	3.07644	2.80853	2.80442	m2,2,7G	6237.92	6754.98	6878.78	6117.63	6582.23	6758.28	7322.24	7416.17	7255.73	7199.57
ψ	366.256	365.419	353.117	329.278	351.243	342.544	222.468	230.163	246.699	197.4	215.522	235.829	ψ	4.62194	4.35177	4.50047	4.77694	4.77873	4.50044	5.01517	4.67453	4.82003	4.99183	4.95096	5.01602	ψ	32.5784	39.2025	30.5807	37.1393	37.313	28.2852	27.8141	27.7922	27.4175	26.606	26.5068	24.6295	ψ	331.896	338.241	339.904	310.345	322.156	316.194	146.402	177.151	180.164	129.148
m2G	874.263	857.743	840.917	860.132	801.514	802.071	1155.85	1043.59	1042.4	1083.24	1032.68	980.804	m2G	2.44428	2.46836	2.3907	2.55161	2.808	2.64925	2.4054	2.58724	2.43867	2.71168	2.55323	2.71356	m2G	3.65085	4.33967	4.1105	3.88197	4.11966	4.19243	2.36745	2.43501	2.47771	2.41988	2.33723	2.45776	m2G	846.676	850.774	887.932	854.164	852.677	877.698	1240.17	1210.35	1141.03	1197.22
I	149.729	161.592	162.787	141.805	151.295	154.882	220.489	225.296	243.75	201.945	221.461	232.116	I	0.656552	0.622426	0.649344	0.53276	0.531546	0.520309	0.64887	0.576808	0.707992	1.02538	0.859172	0.92982	I	0.3328	0.493022	0.435463	0.530121	0.450521	0.37419	-	-	-	-	-	-	I	73.7188	78.7975	77.0538	72.1476	77.3787	76.0505	117.97	125.136	121.029	112.935
m1G	730.681	758.063	750.237	691.513	719.792	721.613	846.513	896.522	943.632	816.562	872.591	891.144	m1G	6.17797	5.85736	5.85715	6.22736	6.22127	6.32962	5.81266	5.87842	5.99206	6.16453	5.77383	5.96358	m1G	2.34302	2.36102	2.35007	2.58329	2.31967	2.55591	1.99415	1.98805	1.89208	1.97899	1.85017	1.9017	m1G	706.861	745.607	747.991	687.834	712.618	722.506	939.133	1015.6	943.863	913.637
m2,2G	446.576	459.645	476.114	424.232	434.799	441.004	651.775	609.695	683.959	636.676	596.691	651.817	m2,2G	2.61076	2.31253	2.21421	2.56944	2.49766	2.49481	2.55445	2.66698	2.23789	2.63346	2.49648	2.32651	m2,2G	1.1592	1.51702	1.30935	1.66396	1.18579	0.978556	1.34673	1.00942	1.37944	1.19987	1.38345	1.13884	m2,2G	612.343	639.385	648.906	622.877	627.066	641.066	714.415	821.734	831.907	701.529
ac4C	2995.52	2608.66	2573.25	2911.01	2598.89	2476.29	3259.92	3126.5	3383.06	3090.89	3003.27	3230.11	ac4C	5.47154	5.24385	4.86927	7.22609	6.83026	6.97609	4.98701	4.88017	4.87809	6.81673	6.59231	7.05828	ac4C	4.34923	4.21803	5.18724	4.66567	5.07252	4.72173	3.18752	3.30593	3.17441	3.24596	3.12289	3.35708	ac4C	2962.1	3054.01	2979.47	2826.15	2924.55	2884.26	3519.5	4006.45	3553.7	3406.87
m6Am	-	-	-	-	-	-	-	-	-	-	-	-	m6Am	0.209448	0.474322	0.67106	0.880597	0.127513	0.296659	0.258649	0.496441	0.768856	0.236561	0.149389	0.406792	m6Am	0.383756	0.0893578	0.393897	0.315932	0.549983	0.40952	1.39165	1.71992	1.2879	1.24196	1.63481	1.12511	m6Am	-	-	-	-	-	-	-	-	-	-
m3U	344.275	311.22	305.894	330.622	297.882	297.693	406.587	374.807	349.035	388.987	356.155	334.876	m3U	1.08123	1.08645	1.00584	1.22692	1.13655	1.12413	1.23579	1.14569	1.0533	0.995083	1.01327	1.13956	m3U	0.955166	1.31131	1.45423	1.15654	1.15259	1.11497	0.750806	0.851688	0.819226	0.746693	0.7426	0.708198	m3U	321.995	313.609	311.796	312.482	313.601	297.694	381.772	358.396	356.008	356.868
ms2i6A	473.567	511.146	491.179	462.06	508.186	474.094	190.914	213.395	242.913	183.243	206.361	226.643	ms2i6A													ms2i6A	0.310456	0.358685	0.11442	0.110649	0.0795203	0.43571	0.430598	0.405485	0.413409	0.415108	0.465618	0.400469	ms2i6A	466.595	447.297	408.58	482.241	442.447	410.553	332.422	358.268	388.678	337.076
m3C	123.118	115.679	103.937	120.08	114.342	105.883	123.474	113.17	107.403	108.43	104.733	96.1358	m3C	0.418646	0.440231	0.460742	0.43682	0.521684	0.484183	0.444923	0.41139	0.42792	0.477307	0.444717	0.500166	m3C	0.302376	0.322113	0.319057	0.353729	0.361768	0.391828	0.276195	0.269881	0.293912	0.26504	0.268843	0.294036	m3C	115.626	116.318	109.738	108.972	110.739	106.629	146.627	154.868	145.173	136.123
m1I	28.7625	29.1324	29.887	29.5435	28.5543	27.6606	62.3575	53.195	59.401	57.7306	53.8748	52.4337	m1I	0.708066	0.732358	0.708843	0.705414	0.845492	0.747121	0.718184	0.766954	0.728801	0.511795	0.714959	0.610819	m1I	-	-	-	-	-	-	-	-	-	-	-	-	m1I	28.2898	30.2249	29.7478	29.3291	29.1414	26.2808	55.546	64.8039	58.6835	54.8125
i6A	73.7343	75.5419	73.4451	76.0867	80.101	76.3887	41.4126	47.1553	57.1494	43.5956	50.3126	57.0103	i6A	0.271705	0.203039	0.242202	0.251455	0.25098	0.222257	0.241913	0.207943	0.208961	0.273573	0.220069	0.221373	i6A	-	-	-	-	-	-	-	-	-	-	-	-	i6A	95.9005	92.1877	92.3517	93.603	92.0355	92.5405	75.0525	82.9587	83.1432	78.1134
D	19.9669	19.8775	19.537	17.6435	16.9498	16.5514	18.9089	18.3569	18.9605	15.6494	14.9353	16.6521	D	0.137266	0.112946	0.145673	0.136732	0.152927	0.126787	0.176096	0.139253	0.133038	0.137351	0.15065	0.137968	D	0.694514	0.71178	0.61978	0.624853	0.574111	0.732599	0.417488	0.408451	0.439484	0.39054	0.372572	0.385599	D	18.0495	18.364	15.9924	16.3014	16.6469	16.5321	22.5052	27.0279	22.4573	22.9055
m5U	8.22924	8.21576	7.36445	7.63206	7.57077	6.92247	7.03352	7.3018	7.43979	7.0002	7.1667	7.08077	m5U	0.161829	0.155261	0.129103	0.103972	0.149576	0.114197	0.140377	0.129387	0.128413	0.133564	0.150252	0.169934	m5U	0.260189	0.334491	-	0.372638	0.313962	-	-	-	-	-	-	-	m5U	8.0343	7.63818	8.24197	6.81355	7.01115	7.62433	6.34047	7.31042	8.19113	6.1714
																										Note:	Peak area of each modified nucleosides were normalized by sum of peak area of canonicals and multiplied by 10E4.
																																								73.7188	78.7975	77.0538	72.1476	77.3787	76.0505	117.97	125.136	121.029	112.935
[truncated: 67 more columns]

## Sheet: Fig 3B Rank
Operator	Protocol		ac4C	Am	Cm	D	Gm	m1G	m2,2G	I	i6A	m1A	m2,2,7G	m1I	m2G	m3C	m3U	m5C	m5U	m6,6A	m7G	Um	m6A	m6Am	ms2i6A	ψ
MIT	UC	RANK	10	1	3		2	13	14	15	20	6	8	19	12	18	17	11	22	4	7	9	5		16	21
JGU	UC	RANK	8	1	4	22	2	10	13	9	18	7		17	15	21	16	12	20	5	6	14	3	11		19
UC	UC	RANK	12	1	3	20	2	15	16	7		6	14		13	21	18	11		4	9	10	5	17	19	8
Operator	Protocol		ac4C	Am	Cm	D	Gm	m1G	m2,2G	I	i6A	m1A	m2,2,7G	m1I	m2G	m3C	m3U	m5C	m5U	m6,6A	m7G	Um	m6A	m6Am	ms2i6A	ψ
MIT	JGU	RANK	9	1	3	22	2	13	14	19	20	11	7	21	12	18	16	10	23	4	6	8	5		15	17
JGU	JGU	RANK	22	1	3	20	2	10	13	18	19	5		17	11	15	16	8	21	7	6	12	4	14		9
UC	JGU	RANK	11	1	3	18	2	14	16	21		7	13		12	19	17	10		4	8	9	5	15	20	6
Operator	Protocol		ac4C	Am	Cm	D	Gm	m1G	m2,2G	I	i6A	m1A	m2,2,7G	m1I	m2G	m3C	m3U	m5C	m5U	m6,6A	m7G	Um	m6A	m6Am	ms2i6A	ψ
MIT	MIT	RANK	10	1	3	22	2	13	14	18	20	6	8	21	12	19	16	11	23	4	7	9	5		15	17
JGU	MIT	RANK	8	1	3	22	2	9	13	16	20	4		17	12	18	15	6	21	7	5	11	14	19		10
UC	MIT	RANK	11	1	3	18	2	14	15	21		5	13		12	20	16	10		4	9	8	7	17	19	6
	Protocol		ac4C	Am	Cm	D	Gm	m1G	m2,2G	I	i6A	m1A	m2,2,7G	m1I	m2G	m3C	m3U	m5C	m5U	m6,6A	m7G	Um	m6A	m6Am	ms2i6A	ψ
	UC	Average Rank	10	1	3.33333	21	2	12.6667	14.3333	10.3333	19	6.33333	11	18	13.3333	20	17	11.3333	21	4.33333	7.33333	11	4.33333	14	17.5	16
		Std Dev	2	0	0.57735	1.41421	0	2.51661	1.52753	4.16333	1.41421	0.57735	4.24264	1.41421	1.52753	1.73205	1	0.57735	1.41421	0.57735	1.52753	2.64575	1.1547	4.24264	2.12132	7
	JGU	Average Rank	14	1	3	20	2	12.3333	14.3333	19.3333	19.5	7.66667	10	19	11.6667	17.3333	16.3333	9.33333	22	5	6.66667	9.66667	4.66667	14.5	17.5	10.6667
		Std Dev	7	0	0	2	0	2.08167	1.52753	1.52753	0.707107	3.05505	4.24264	2.82843	0.57735	2.08167	0.57735	1.1547	1.41421	1.73205	1.1547	2.08167	0.57735	0.707107	3.53553	5.68624
	MIT	Average Rank	9.66667	1	3	20.6667	2	12	14	18.3333	20	5	10.5	19	12	19	15.6667	9	22	5	7	9.33333	8.66667	18	17	11
		Std Dev	1.52753	0	0	2.3094	0	2.64575	1	2.51661	0	1	3.53553	2.82843	0	1	0.57735	2.64575	1.41421	1.73205	2	1.52753	4.72582	1.41421	2.82843	5.56776
		Average	11.2222	1	3.11111	20.5556	2	12.3333	14.2222	16	19.5	6.33333	10.5	18.6667	12.3333	18.7778	16.3333	9.88889	21.6667	4.77778	7	10	5.88889	15.5	17.3333	12.5556
							Protocol	UC		JGU		MIT
		Average	#					Average Rank	StdDev	Average Rank	StdDev	Average Rank	StdDev
	Am	1	1				Am	1	0	1	0	1	0
	Gm	2	2				Gm	2	0	2	0	2	0
	Cm	3.11111	3				Cm	3.33333	0.57735	3	0	3	0
	m6,6A	4.77778	4				m6,6A	4.33333	0.57735	5	1.73205	5	1.73205
	m6A	5.88889	5				m6A	4.33333	1.1547	4.66667	0.57735	8.66667	4.72582
	m1A	6.33333	6				m1A	6.33333	0.57735	7.66667	3.05505	5	1
	m7G	7	7				m7G	7.33333	1.52753	6.66667	1.1547	7	2
	m5C	9.88889	8				m5C	11.3333	0.57735	9.33333	1.1547	9	2.64575
	Um	10	9				Um	11	2.64575	9.66667	2.08167	9.33333	1.52753
	m2,2,7G	10.5	10				m2,2,7G	11	4.24264	10	4.24264	10.5	3.53553
	ac4C	11.2222	11				ac4C	10	2	14	7	9.66667	1.52753
	m1G	12.3333	12				m1G	12.6667	2.51661	12.3333	2.08167	12	2.64575
	m2G	12.3333	13				m2G	13.3333	1.52753	11.6667	0.57735	12	0
	ψ	12.5556	14				ψ	16	7	10.6667	5.68624	11	5.56776
	m2,2G	14.2222	15				m2,2G	14.3333	1.52753	14.3333	1.52753	14	1
	m6Am	15.5	16				m6Am	14	4.24264	14.5	0.707107	18	1.41421
	I	16	17				I	10.3333	4.16333	19.3333	1.52753	18.3333	2.51661
	m3U	16.3333	18				m3U	17	1	16.3333	0.57735	15.6667	0.57735
	ms2i6A	17.3333	19				ms2i6A	17.5	2.12132	17.5	3.53553	17	2.82843
	m1I	18.6667	20				m1I	18	1.41421	19	2.82843	19	2.82843
	m3C	18.7778	21				m3C	20	1.73205	17.3333	2.08167	19	1
	i6A	19.5	22				i6A	19	1.41421	19.5	0.707107	20	0
	D	20.5556	23				D	21	1.41421	20	2	20.6667	2.3094
	m5U	21.6667	24				m5U	21	1.41421	22	1.41421	22	1.41421

## Sheet: Fig 3C Rank
	Operator	Protocol		ac4C	Am	Cm	D	Gm	m1G	m2,2G	I	i6A	m1A	m2,2,7G	m1I	m2G	m3C	m3U	m5C	m5U	m6,6A	m7G	Um	m6A	m6Am	ms2i6A	ψ
	UC	MIT	RANK	11	1	3	18	2	14	15	21		5	13		12	20	16	10		4	9	8	7	17	19	6
	UC	JGU	RANK	11	1	3	18	2	14	16	21		7	13		12	19	17	10		4	8	9	5	15	20	6
	UC	UC	RANK	12	1	3	20	2	15	16	7		6	14		13	21	18	11		4	9	10	5	17	19	8
	Operator	Protocol		ac4C	Am	Cm	D	Gm	m1G	m2,2G	I	i6A	m1A	m2,2,7G	m1I	m2G	m3C	m3U	m5C	m5U	m6,6A	m7G	Um	m6A	m6Am	ms2i6A	ψ
	JGU	MIT	RANK	8	1	3	22	2	9	13	16	20	4		17	12	18	15	6	21	7	5	11	14	19		10
	JGU	JGU	RANK	22	1	3	20	2	10	13	18	19	5		17	11	15	16	8	21	7	6	12	4	14		9
	JGU	UC	RANK	8	1	4	22	2	10	13	9	18	7		17	15	21	16	12	20	5	6	14	3	11		19
	Operator	Protocol		ac4C	Am	Cm	D	Gm	m1G	m2,2G	I	i6A	m1A	m2,2,7G	m1I	m2G	m3C	m3U	m5C	m5U	m6,6A	m7G	Um	m6A	m6Am	ms2i6A	ψ
	MIT	MIT	RANK	10	1	3	22	2	13	14	18	20	6	8	21	12	19	16	11	23	4	7	9	5		15	17
	MIT	JGU	RANK	9	1	3	22	2	13	14	19	20	11	7	21	12	18	16	10	23	4	6	8	5		15	17
	MIT	UC	RANK	10	1	3		2	13	14	15	20	6	8	19	12	18	17	11	22	4	7	9	5		16	21
		Operator		ac4C	Am	Cm	D	Gm	m1G	m2,2G	I	i6A	m1A	m2,2,7G	m1I	m2G	m3C	m3U	m5C	m5U	m6,6A	m7G	Um	m6A	m6Am	ms2i6A	ψ
		UC	Average Rank	11.3333	1	3	18.6667	2	14.3333	15.6667	16.3333		6	13.3333		12.3333	20	17	10.3333		4	8.66667	9	5.66667	16.3333	19.3333	6.66667
			Std Dev	0.57735	0	0	1.1547	0	0.57735	0.57735	8.0829		1	0.57735		0.57735	1	1	0.57735		0	0.57735	1	1.1547	1.1547	0.57735	1.1547
		JGU	Average Rank	12.6667	1	3.33333	21.3333	2	9.66667	13	14.3333	19	5.33333		17	12.6667	18	15.6667	8.66667	20.6667	6.33333	5.66667	12.3333	7	14.6667		12.6667
			Std Dev	8.0829	0	0.57735	1.1547	0	0.57735	0	4.72582	1	1.52753		0	2.08167	3	0.57735	3.05505	0.57735	1.1547	0.57735	1.52753	6.08276	4.04145		5.50757
		MIT	Average Rank	9.66667	1	3	22	2	13	14	17.3333	20	7.66667	7.66667	20.3333	12	18.3333	16.3333	10.6667	22.6667	4	6.66667	8.66667	5		15.3333	18.3333
			Std Dev	0.57735	0	0	0	0	0	0	2.08167	0	2.88675	0.57735	1.1547	0	0.57735	0.57735	0.57735	0.57735	0	0.57735	0.57735	0		0.57735	2.3094
			Average	11.2222	1	3.11111	20.6667	2	12.3333	14.2222	16	19.5	6.33333	10.5	18.6667	12.3333	18.7778	16.3333	9.88889	21.6667	4.77778	7	10	5.88889	15.5	17.3333	12.5556
								Operator	UC		JGU		MIT
				Average	#				Average Rank	StdDev	Average Rank	StdDev	Average Rank	StdDev
			Am	1	1			Am	1	0	1	0	1	0
			Gm	2	2			Gm	2	0	2	0	2	0
			Cm	3.11111	3			Cm	3	0	3.33333	0.57735	3	0
			m6,6A	4.77778	4			m6,6A	4	0	6.33333	1.1547	4	0
			m6A	5.88889	5			m6A	5.66667	1.1547	7	6.08276	5	0
			m1A	6.33333	6			m1A	6	1	5.33333	1.52753	7.66667	2.88675
			m7G	7	7			m7G	8.66667	0.57735	5.66667	0.57735	6.66667	0.57735
			m5C	9.88889	8			m5C	10.3333	0.57735	8.66667	3.05505	10.6667	0.57735
			Um	10	9			Um	9	1	12.3333	1.52753	8.66667	0.57735
			m2,2,7G	10.5	10			m2,2,7G	13.3333	0.57735			7.66667	0.57735
			ac4C	11.2222	11			ac4C	11.3333	0.57735	12.6667	8.0829	9.66667	0.57735
			m1G	12.3333	12			m1G	14.3333	0.57735	9.66667	0.57735	13	0
			m2G	12.3333	13			m2G	12.3333	0.57735	12.6667	2.08167	12	0
			ψ	12.5556	14			ψ	6.66667	1.1547	12.6667	5.50757	18.3333	2.3094
			m2,2G	14.2222	15			m2,2G	15.6667	0.57735	13	0	14	0
			m6Am	15.5	16			m6Am	16.3333	1.1547	14.6667	4.04145
			I	16	17			I	16.3333	8.0829	14.3333	4.72582	17.3333	2.08167
			m3U	16.3333	18			m3U	17	1	15.6667	0.57735	16.3333	0.57735
			ms2i6A	17.3333	19			ms2i6A	19.3333	0.57735			15.3333	0.57735
			m1I	18.6667	20			m1I			17	0	20.3333	1.1547
			m3C	18.7778	21			m3C	20	1	18	3	18.3333	0.57735
			i6A	19.5	22			i6A			19	1	20	0
			D	20.6667	23			D	18.6667	1.1547	21.3333	1.1547	22	0
			m5U	21.6667	24			m5U			20.6667	0.57735	22.6667	0.57735

## Sheet: Fig 4 CV Data
Protocol	Operator			ac4C	Am	Cm	D	Gm	m1G	m2,2G	I	i6A	m1A	m2,2,7G	m1I	m2G	m3C	m3U	m5C	m5U	m6,6A	m7G	Um	m6A	m6Am	ms2i6A	ψ
MIT	MIT		CV	0.103842	0.0434785	0.0466413	0.094682	0.0618643	0.105654	0.189681	0.203002	0.233155	0.32136	0.055208	0.343152	0.128538	0.0754636	0.104646	0.187986	0.0592906	0.0603308	0.0895264	0.106594	0.0759096		0.417645	0.23542
MIT	JGU		CV	0.160134	0.288517	0.0634751	0.164911	0.020032	0.0711915	0.0749192	0.47646	0.135178	0.122863		0.20113	0.096396	0.0990697	0.0985017	0.0282692	0.166627	0.836107	0.0416673	0.0667057	0.344707	0.713245		0.0577586
MIT	UC		CV	0.204706	0.104605	0.167693	0.266859	0.142158	0.123323	0.157646	0.167885		0.183562	0.113856		0.269015	0.132534	0.256209	0.0831064		0.532035	0.12781	0.235422	0.470984	0.655642	0.433689	0.16101
			Average CV	0.156227	0.145533	0.0926032	0.175484	0.0746846	0.100056	0.140749	0.282449	0.184166	0.209262	0.0845321	0.272141	0.16465	0.102356	0.153119	0.099787	0.112959	0.476158	0.0863347	0.136241	0.2972	0.684444	0.425667	0.151396
			Std dev	0.0505454	0.127543	0.0655723	0.0865738	0.0620639	0.0265125	0.0592176	0.168933	0.0692801	0.101713	0.0414706	0.100425	0.0918007	0.0286769	0.0893316	0.0811543	0.0758985	0.390895	0.0431602	0.0881788	0.201776	0.0407314	0.0113451	0.0892202
JGU	MIT		CV	0.122408	0.0829971	0.113291	0.178244	0.0966121	0.145014	0.124136	0.233317	0.0852629	0.169996	0.0596981	0.368375	0.16797	0.135872	0.0775021	0.282042	0.102173	0.0749321	0.0392684	0.0760259	0.122012		0.120518	0.367181
JGU	JGU		CV	0.954413	0.118955	0.143544	0.181333	0.170537	0.174933	0.17248	0.220919	0.10065	0.108228		0.230143	0.189277	0.0977465	0.215822	0.199482	0.206315	0.992591	0.073908	0.162472	0.143389	0.105059		0.182406
JGU	UC		CV	0.203821	0.103911	0.142108	0.225288	0.12822	0.144721	0.128641	0.897013		0.18412	0.146706		0.297248	0.100111	0.241621	0.143353		0.333989	0.0883692	0.217949	0.386295	0.406101	0.398441	0.112044
			Average CV	0.426881	0.101955	0.132981	0.194955	0.13179	0.154889	0.141752	0.450416	0.0929565	0.154115	0.103202	0.299259	0.218165	0.111243	0.178315	0.208292	0.154244	0.46717	0.0671819	0.152149	0.217232	0.25558	0.259479	0.220544
			Std dev	0.458666	0.0180588	0.0170669	0.0263146	0.0370913	0.0173588	0.0267063	0.386814	0.0108803	0.0403619	0.0615236	0.0977449	0.0693115	0.0213618	0.0882546	0.0697631	0.0736392	0.473104	0.025232	0.0715225	0.146803	0.212869	0.196521	0.131775
UC	MIT		CV	0.0892291	0.0538022	0.0681907		0.0803824	0.128058	0.182799	0.274536	0.22456	0.0471702	0.015865	0.404358	0.0975472	0.0560718	0.0491305	0.0545518	0.185392	0.0595347	0.119598	0.066251	0.0519816		0.142294	0.396537
UC	JGU		CV	0.106276	0.058603	0.280562	0.694436	0.128812	0.219246	0.0881014	1.03764	0.0675378	0.228145		0.366661	0.142691	0.823806	0.0817592	0.263695	0.386772	1.12292	0.158375	0.0446745	0.0441307	0.0549302		0.157333
UC	UC		CV	0.152074	0.246203	0.135298	0.322252	0.109373	0.12557	0.140959	1.44689		0.184846	0.0781641		0.242407	0.20017	0.182808	0.154461		0.50546	0.0943737	0.200635	0.384863	0.525882	0.426562	0.195516
			Average CV	0.11586	0.119536	0.16135	0.508344	0.106189	0.157625	0.137287	0.91969	0.146049	0.153387	0.0470145	0.38551	0.160882	0.360016	0.104566	0.157569	0.286082	0.562637	0.124116	0.103854	0.160325	0.290406	0.284428	0.249795
			Std dev	0.0325001	0.109723	0.108556	0.263174	0.0243714	0.0533799	0.0474556	0.595012	0.111031	0.0944999	0.0440521	0.0266556	0.0741236	0.408065	0.0696957	0.104606	0.142397	0.533992	0.0322389	0.0845068	0.194495	0.333013	0.201008	0.128508
				Am	Gm	Cm	m6,6A	m6A	m1A	m7G	m5C	Um	m2,2,7G	ac4C	m1G	m2G	ψ	m2,2G	m6Am	I	m3U	ms2i6A	m1I	m3C	i6A	D	m5U
			UC protocol	0.119536	0.106189	0.16135	0.562637	0.160325	0.153387	0.124116	0.157569	0.103854	0.0470145	0.11586	0.157625	0.160882	0.249795	0.137287	0.290406	0.91969	0.104566	0.284428	0.38551	0.360016	0.146049	0.508344	0.286082
			JGU protocol	0.101955	0.13179	0.132981	0.46717	0.217232	0.154115	0.0671819	0.208292	0.152149	0.103202	0.426881	0.154889	0.218165	0.220544	0.141752	0.25558	0.450416	0.178315	0.259479	0.299259	0.111243	0.0929565	0.194955	0.154244
			MIT protocol	0.145533	0.0746846	0.0926032	0.476158	0.2972	0.209262	0.0863347	0.099787	0.136241	0.0845321	0.156227	0.100056	0.16465	0.151396	0.140749	0.684444	0.282449	0.153119	0.425667	0.272141	0.102356	0.184166	0.175484	0.112959
																		1	Am
																		2	Gm
																		3	Cm
																		4	m6,6A
																		5	m6A
																		6	m1A
																		7	m7G
																		8	m5C
																		9	Um
																		10	m2,2,7G
																		11	ac4C
																		12	m1G
																		13	m2G
																		14	ψ (pseudouridine)
																		15	m2,2G
																		16	m6Am
																		17	I
																		18	m3U
																		19	ms2i6A
																		20	m1I
																		21	m3C
																		22	i6A
																		23	D
																		24	m5U

## Sheet: Fig 5 MS Data
Raw signal intensity for sample analysis
Operator	MIT				MIT				MIT				JGU				JGU				JGU				UC				UC				UC
Protocol	MIT				JGU				UC				MIT				JGU				UC				MIT				JGU				UC
	R1	R2	R3		R1	R2	R3		R1	R2	R3		R1	R2	R3		R1	R2	R3		R1	R2	R3		R1	R2	R3		R1	R2	R3		R1	R2	R3
A	139.605	137.994	138.602		97.5051	107.498	109.446		133.954	134.195	133.751		3761	3772	3770		3860	3861	3855		3112	3114	3117		1.51193e+08	1.53988e+08	1.52348e+08		1.54521e+08	1.54507e+08	1.54102e+08		1.49659e+08	1.50686e+08	1.48214e+08
U	87.0246	88.1819	87.0515		63.0576	68.4591	69.1309		84.4086	84.382	82.8083		2250	2250	2251		2322	2323	2321		1898	1894	1896		1.32747e+07	1.32571e+07	1.32166e+07		1.37155e+07	1.37353e+07	1.46735e+07		1.0043e+07	9.98188e+06	1.04118e+07
G	220.33	220.218	220.005		157.19	170.274	173.14		214.241	214.01	212.727		6888	6888	6891		7189	7204	7182		6170	6173	6164		8.18277e+07	8.44722e+07	8.38493e+07		8.50477e+07	8.41111e+07	8.42812e+07		7.62501e+07	7.62595e+07	7.25199e+07
C	117.468	117.318	117.559		90.1365	96.0495	97.5239		112.511	112.471	111.867		3019	3018	3021		3093	3093	3090		2485	2484	2475		4.63095e+07	4.63225e+07	4.47052e+07		4.63422e+07	4.55539e+07	4.5618e+07		3.39993e+07	3.41345e+07	3.43219e+07
Am	4.83789e+07	5.23952e+07	5.42177e+07		3.22053e+07	3.93337e+07	4.1691e+07		6.20372e+07	6.69369e+07	6.76733e+07		4006632	3838097	3686095		7356846	7826988	7810478		4897806	5051717	4907026		5.79493e+06	5.44162e+06	5.70711e+06		5.89614e+06	5.76416e+06	5.99027e+06		5.55255e+06	5.76429e+06	5.83779e+06
ψ	861405	676759	681971		805113	749351	830092		787299	683489	854456		73572	69315	71706		143149	154297	150620		3214	3550	3419		867175	906282	875515		894681	913541	906983		568279	500055	544506
Gm	1.1834e+07	1.15346e+07	1.10183e+07		7.21828e+06	8.46713e+06	8.61375e+06		1.15457e+07	1.21646e+07	1.23101e+07		2692936	2621036	2573517		2894508	2975283	2908762		1123675	1157148	1120777		1.70211e+06	1.72976e+06	1.71744e+06		1.76301e+06	1.75264e+06	1.7326e+06		1.4933e+06	1.48074e+06	1.50764e+06
Cm	1.05875e+07	9.50295e+06	8.31206e+06		7.09241e+06	9.16081e+06	8.82435e+06		1.10214e+07	1.16325e+07	1.10937e+07		1973961	1939240	1908656		2054018	2151283	2090536		449349	457830	458053		1.91184e+06	1.92963e+06	1.93515e+06		1.92685e+06	1.90471e+06	1.92892e+06		1.64736e+06	1.67047e+06	1.62282e+06
Um	705994	798801	784902		477163	609395	585035		719722	800685	769100		43604	46799	43642		47412	49338	52173		22090	19395	19564		268075	210517	205510		221141	216265	212427		165317	167639	171002
m6A	4.86533e+06	6.55085e+06	7.67989e+06		3.301e+06	4.57481e+06	5.25113e+06		6.99466e+06	8.18791e+06	8.85595e+06		33965	43715	22943		701536	915267	998944		647092	663253	663230		519987	546740	495630		572810	562529	585561		498090	514668	534361
I	24037	28280.9	25708.1		15339.4	17847.6	17040.4		40811.2	45059.5	46725.5		10451	9914	10346		4923	5497	6176		79277	81424	83190		12727.6	11730.4	12961.7		13225	14229.2	13911.2		138843	133042	134549
m2G	226041	218393	208590		211131	211228	219923		178394	182961	196311		38908	39316	38091		55439	56295	54690		21164	21842	19891		53079.3	53867	55775		58992.8	56788.3	56907.6		54962.5	53647.9	52449.6
m5C	419587	397439	363285		402846	462593	461368		436102	483354	487586		282620	293351	289345		401769	418103	416052		27253	27819	25467		74624.9	76539.5	76352.7		99748.6	98907.9	98548.9		206980	202836	204835
m7G	875199	584010	524151		967030	990135	998416		974516	1.20906e+06	1.35688e+06		348598	359469	338879		557521	571692	561364		224284	236377	234392		363057	371653	381399		387346	379285	382978		385431	393115	389771
D	12590.9	12583.1	11822.8		19413.7	20193.6	18336.1		5111.01	5021	4994.79		2185	1799	2321		3368	3483	3224		26	11	41		15562.7	15176.9	15672.1		17654	17087.3	17338.3		9074.49	9096.84	8865.1
m3U	56978.8	59891.8	60356.2		33117.6	44734.4	43895.9		55630.9	62945.7	60251.8		17211	17305	16026		17383	20632	17801		6896	6124	6948		20782.7	16212	16688.4		17015.1	16381.1	16836.6		13016.1	13321.5	13072
m5U	10724.4	11608.7	11585.8		10577.9	11628.6	11906.6		10338.5	11167.8	11209.5		2576	2473	2057		1899	2643	1876		816	646	1202		4817.51	4679.75	4734.5		4332.51	4756.03	5326.77		3900.02	3861.47	3510.16
m1G	154632	155595	155459		137503	148213	159013		146572	158778	168778		98341	93296	93322		106984	108498	105724		42961	44906	44337		56209.9	56878.9	58357		61791.3	61602.9	61741.9		55889.4	55840.7	55444.3
m2,2G	107346	98695.4	96930.1		112220	102194	114366		127624	124949	143917		41558	36834	35279		46080	46096	44207		20181	20704	18810		26011.9	23816.4	24056.1		25915.7	27080.6	25671.6		25404	21434.2	25534.2
m3C	15072.8	16538.4	15481.4		22695.6	22622.4	22861.8		21008.2	26217.1	27311.6		6664	7012	7341		23527	23838	22869		31	139	37		10922.8	11675.4	11474.9		12858.5	12452.5	12274.9		7506.76	9474.41	9627.79
Raw signal intensity for calibration curves
Operator	MIT									JGU									UC
Concentration, pmol	20	40	80	200	400	1000				1	5	50	500						31.25	62.5	125	250
A	50.7081	102.544	205.691	513.094	1032.85	2584				13	64	629	6177						6.18172e+07	1.03654e+08	1.72141e+08	2.87951e+08
U	36.443	73.3463	147.528	369.42	741.044	1855.79				10	44	433	4266						5.94548e+06	1.086e+07	1.94088e+07	3.45502e+07
G	75.1204	153.938	306.87	764.945	1531.98	3839.66				10	50	515	5037						1.99296e+07	3.34126e+07	5.78273e+07	9.84627e+07
C	25.0041	50.5503	101.437	253.173	507.38	1266.65				6	29	301	2972						1.42545e+07	2.28394e+07	3.69158e+07	6.10036e+07
Concentration, fmol	1	5	10	50	100	500	1000	5000		1	5	10	50	100	500	1000	5000		0.5	2.5	5	25	50	250	500	2500	5000	12500	25000
Am	27005.3	144400	275275	1.57372e+06	3.23041e+06	1.70715e+07	3.27555e+07	1.1808e+08		1669	6963	12966	67662	135450	703953	1445541	5506112		1910.6	4271.01	7539.13	42441.3	78628.8	418098	839874	4.55422e+06	-	-	-
ψ	-	-	2625.42	16380.4	36890.6	221579	463132	2.41907e+06		-	-	-	556	1261	4244	9036	43490		-	294.541	458.785	3500.3	5953.07	32036.8	61934.6	333665	634366	1.64254e+06	-
Gm	7768.06	191418	80787.8	467897	980527	5.49658e+06	1.12761e+07	5.62243e+07		-	-	3804	18897	38383	210942	468128	2259081		-	1824.84	2789.91	16327.6	26063.6	144626	285132	1.50803e+06	-	-	-
Cm	11674.3	60411.4	131542	742617	1.50682e+06	7.61529e+06	1.4359e+07	5.14959e+07		365	2531	5781	28188	57784	301365	626266	2007080		3694.76	2386.52	4389.67	21726.5	37048.7	201075	394243	1.9532e+06	-	-	-
Um	810.595	5151.36	8673.6	46394	98348.5	579602	1.1887e+06	6.52161e+06		-	-	-	580	1437	7046	15976	77910		-	-	500.966	2959.18	5891.3	32374	81031.5	343269	828468	-	-
m6A	21961.8	122912	260523	1.48454e+06	2.99961e+06	1.55545e+07	3.04565e+07	9.99454e+07		651	3965	8163	42340	83084	470670	974285	4053274		3235.22	2836.16	5704.37	29341.5	55146.6	275412	589217	3.01002e+06	5.96288e+06	-	-
I	4640.88	21939	40100	219997	472476	2.58408e+06	5.16906e+06	2.68844e+07		-	1195	2628	9512	18844	103732	213884	997395		1503.83	2138.79	3762.7	14813	25793.7	138791	276277	1.40676e+06	-	-	-
m2G	2543.29	12910.3	23403.3	123563	263308	1.5222e+06	3.16898e+06	1.73125e+07		-	1012	1732	6740	13906	75182	156971	787093		-	-	-	7558.99	14197.6	72020.5	137772	743254	-	-	-
m5C	7643.63	30586.2	70865.3	397250	820837	4.45069e+06	8.97534e+06	4.37554e+07		541	2536	5173	23589	46529	263538	540670	2082066		-	-	3484.57	18989.3	32458.4	196882	342345	1.85032e+06	-	-	-
m7G	19755.1	111420	199224	1.12347e+06	2.33277e+06	1.17588e+07	2.32617e+07	-		906	6566	12903	63388	136431	707748	1517187	6607869		2454	6335.44	12047.7	61603.9	103116	538198	999210	5.20168e+06	-	-	-
D	-	4992.69	4592.39	24610.9	54084	316746	652433	3.56409e+06		-	-	-	704	1682	7671	18329	87833		-	756.241	1182.08	4208.74	7436.23	38686.3	82001.5	423509	840999	2.12992e+06	-
m3U	1624.24	10116.6	19272.1	103929	223797	1.2683e+06	2.54609e+06	1.25651e+07		-	550	901	5479	11133	51830	108965	431087		-	-	860.459	5403.78	10102.3	56590.4	130439	569235	1.33623e+06	-	-
m5U	837.881	4779.89	10475.6	54534.6	114778	657929	1.3826e+06	7.23368e+06		-	-	-	2210	3598	17533	35039	185895		-	286.955	911.441	3954.76	4713.52	29523.3	56846.4	324373	602123	1.54141e+06	3.05475e+06
m1G	13352.3	73689.2	153575	874661	1.83745e+06	1.0066e+07	2.09021e+07	-		1575	6524	14494	71072	142028	784008	1620938	5978170		3807.43	5325.59	8873.75	48938.1	85212.9	472320	913489	4.73586e+06	-	-	-
m2,2G	11050.1	79840.4	133770	764384	1.60327e+06	8.85317e+06	1.90294e+07	-		1011	4515	9447	44356	91030	512733	1067994	4703819		957.213	3105.32	6683.43	31973.6	59074.9	315139	623414	3.37809e+06	-	-	-
m3C	30201.7	168106	311840	1.70146e+06	3.43592e+06	1.69263e+07	-	-		1950	9256	21528	101048	214481	1138061	2383131	9641927		1636.8	7090.7	13982.4	69652	132114	696440	-	-	-	-	-
Im	5030.13	79041.2	58937.3	334123	695442	3.8916e+06	7.95778e+06	4.0492e+07		-	-	433	2604	5456	26973	82355	207099		-	-	2309.37	11053	17059.6	95331.1	184915	954785	-	-	-
mcm5s2U	2171.29	10860.1	23539.7	136560	277156	1.62948e+06	3.46881e+06	2.09581e+07		-	-	-	-	5134	28167	64879	342606		-	1732.05	3144.06	16564.3	30703.8	164225	346707	1.98755e+06	4.00904e+06	-	-
ncm5s2U	1190.85	4978.62	10533.6	60158	119461	706072	1.53445e+06	9.43345e+06		-	-	-	-	1423	6887	17584	89204		192.127	848.007	2411.86	15657.8	25628.5	156504	307964	1.74183e+06	3.33554e+06	8.32726e+06	1.64719e+07
s2C	734.347	3461.12	6828.33	49247	195446	2.29021e+06	5.84474e+06	4.79323e+07		-	-	-	-	29604	166695	954598	3912299		-	296.07	2261.9	11977.4	27089	159675	366968	2.36494e+06	4.80838e+06	-	-
s2U	606.039	4426.32	8265.97	47709.3	97543.1	579263	1.27012e+06	7.38513e+06		-	-	-	-	2823	14793	35244	164678		-	-	-	2597.54	3959.3	25211.7	49128.3	273829	509832	1.28912e+06	2.53852e+06
hm5C	2278.51	13232.5	25496.1	145372	298380	1.71137e+06	3.3822e+06	1.95214e+07		-	712	1658	9645	18227	98293	200760	1000787		97.1581	522.457	1182.21	5915.43	11886.1	61663.6	118391	648660	-	-	-
m2A	34497.4	193421	348440	1.96508e+06	4.10683e+06	2.09838e+07	3.9574e+07	-		1188	9539	18815	107915	220172	1119953	2307368	8289262		1978.91	6090.13	11478.6	61242.2	121074	646141	1.24773e+06	6.44307e+06	-	-	-
m5Cm	26635.4	145599	309491	1.71272e+06	3.48184e+06	1.72932e+07	3.11557e+07	-		-	2014	5730	20794	38942	212070	470786	2572468		-	4067.49	8619.12	41314.4	83885.9	422162	-	-	-	-	-
m5s2U	-	2695.59	5034.61	25318.4	51731.6	303125	641689	4.25602e+06		-	-	448	1165	2779	14267	28560	152159		-	-	-	-	2260.82	15374	30799.2	164025	320341	836975	1.6576e+06
mcm5U	1433.8	6757.05	14521.7	77466.2	163924	931325	1.91898e+06	1.05172e+07		-	312	439	1514	3699	23568	43563	231522		-	-	-	3808.44	7362.52	37385.4	70518	379227	725545	1.90749e+06	3.88854e+06
s4U	-	-	-	773.957	2237.22	80142.5	257034	3.12591e+06		-	-	-	445	661	4934	10213	51354		-	-	-	675.462	1041.58	13621.8	31642.3	160249	349190	909550	1.74113e+06

## Sheet: Fig 5A Abs values
Operator	MIT							MIT							MIT							JGU							JGU							JGU							UC
Protocol	MIT							JGU							UC							MIT							JGU							UC							MIT
per 1000 rN	R1	R2	R3	Mean	SD	CV		R1	R2	R3	Mean	SD	CV		R1	R2	R3	Mean	SD	CV		R1	R2	R3	Mean	SD	CV		R1	R2	R3	Mean	SD	CV		R1	R2	R3	Mean	SD	CV		R1	R2	R3	Mean	SD	CV
Am	7.82399	8.50271	8.81697	8.38122	0.507514	0.0605537		6.9668	7.95837	8.33132	7.75216	0.705245	0.0909739		10.4935	11.3468	11.562	11.1341	0.565104	0.0507544		4.61999	4.67216	4.52311	4.60509	0.0756305	0.0164233		4.60298	4.73917	4.64543	4.66253	0.0696861	0.014946		3.56552	3.63139	3.6207	3.60587	0.0353497	0.00980336		5.32993	4.92626	5.25705	5.17108	0.215131	0.0416027
ψ	7.12064	5.61548	5.66343	6.13318	0.855497	0.139487		9.07974	7.83047	8.53368	8.4813	0.626283	0.0738429		6.75885	5.8794	7.38396	6.67407	0.755851	0.113252		11.7023	11.7613	12.6459	12.0365	0.52861	0.0439173		13.1125	13.6928	12.7852	13.1969	0.459674	0.0348321		7.42016	11.8058	9.83384	9.68662	2.19655	0.226761		11.0826	11.3976	11.2054	11.2285	0.158788	0.0141415
Gm	4.17966	4.07656	3.89828	4.0515	0.142357	0.0351368		3.48096	3.77759	3.78549	3.68134	0.173586	0.047153		4.23058	4.45703	4.54441	4.41067	0.16197	0.0367222		3.80562	3.80686	3.85079	3.82109	0.0257302	0.00673374		3.69538	3.81918	3.86755	3.79404	0.0888004	0.0234053		3.20421	3.42471	3.36779	3.33224	0.114465	0.0343508		4.72487	4.72522	4.77431	4.74147	0.0284448	0.00599914
Cm	3.76377	3.34831	2.89241	3.33483	0.435839	0.130693		3.29689	4.05663	3.83518	3.72957	0.390726	0.104764		4.07778	4.32201	4.13802	4.17927	0.127233	0.0304439		3.23265	3.37709	3.32527	3.31167	0.0731729	0.0220955		3.24735	3.28141	3.2125	3.24708	0.0344585	0.0106121		2.63475	2.62278	2.64139	2.63297	0.00943206	0.00358229		4.08885	4.0614	4.1448	4.09835	0.0425047	0.0103712
Um	2.22883	2.51206	2.47217	2.40435	0.153309	0.0637631		2.09125	2.44251	2.31416	2.28264	0.177741	0.0778664		2.35541	2.61054	2.5301	2.49868	0.130437	0.0522021		0.793494	0.816458	0.749378	0.786443	0.0340911	0.0433484		0.680625	0.703307	0.756776	0.71357	0.0390991	0.0547936		0.858746	0.775512	0.668252	0.767503	0.0954992	0.124428		2.83905	2.2084	2.19549	2.41432	0.36789	0.152378
m6A	0.578858	0.913339	1.13824	0.876813	0.281475	0.32102		0.366585	0.657834	0.8146	0.613006	0.227347	0.370872		1.03816	1.28348	1.43157	1.25107	0.198698	0.158823		0.508284	0.464906	0.641638	0.538276	0.0921042	0.17111		0.562668	0.569046	0.5745	0.568738	0.00592189	0.0104123		0.436965	0.45856	0.447989	0.447838	0.0107986	0.0241127		0.730894	0.75611	0.69785	0.728285	0.0292176	0.0401183
I	0.0557448	0.0589058	0.0570631	0.0572379	0.00158773	0.0277392		0.0672543	0.0645906	0.0628885	0.0649112	0.00220046	0.0338996		0.0706496	0.0739006	0.075744	0.0734314	0.00257938	0.0351264		0.0311001	0.0277259	0.030112	0.029646	0.00173469	0.0585136		0.0185582	0.019866	0.0234907	0.0206383	0.00255535	0.123816		0.685344	0.735891	0.77777	0.733002	0.0462806	0.0631385		0.0394806	0.0359374	0.0402352	0.0385511	0.00229472	0.0595241
m2G	0.344215	0.335664	0.324755	0.334878	0.00975383	0.0291265		0.44598	0.412993	0.419197	0.426057	0.0175307	0.0411464		0.30056	0.305995	0.324274	0.310276	0.012423	0.0400386		0.183914	0.181818	0.177707	0.181146	0.00315727	0.0174294		0.197366	0.195635	0.195201	0.196067	0.00114588	0.00584432		0.170914	0.169835	0.180023	0.173591	0.0055964	0.032239		0.31199	0.311389	0.327609	0.316996	0.00919598	0.0290098
m5C	0.183135	0.173212	0.157893	0.171413	0.0127167	0.0741874		0.239315	0.255664	0.251164	0.248714	0.00844529	0.0339558		0.197737	0.219936	0.223606	0.21376	0.0139966	0.0654782		0.42686	0.438295	0.425571	0.430242	0.00700383	0.0162788		0.431862	0.429967	0.440428	0.434086	0.00557384	0.0128404		0.339139	0.345288	0.307938	0.330788	0.0200263	0.0605411		0.173699	0.175199	0.177864	0.175587	0.00210974	0.0120153
m7G	0.149617	0.10018	0.090084	0.113294	0.0318597	0.281213		0.225232	0.213458	0.212026	0.216905	0.00724666	0.0334093		0.172725	0.214095	0.241984	0.209601	0.0348475	0.166256		0.21016	0.217801	0.205509	0.211156	0.00620652	0.029393		0.221474	0.220907	0.22268	0.221687	0.000905565	0.00408489		0.198151	0.198873	0.209978	0.202334	0.00662946	0.0327649		0.292239	0.294402	0.307441	0.298027	0.00822388	0.0275944
D	0.165309	0.165363	0.161292	0.163988	0.0023349	0.0142382		0.276971	0.261861	0.24514	0.261324	0.0159224	0.0609297		0.128418	0.127907	0.128724	0.12835	0.000413095	0.00321851		0.199994	0.185406	0.225567	0.203656	0.0203291	0.0998211		0.159155	0.15884	0.147476	0.155157	0.00665374	0.0428839		<LLOQ	<LLOQ	<LLOQ					0.170623	0.164185	0.171948	0.168919	0.00415239	0.0245822
m3U	0.0946361	0.0992845	0.100111	0.0980107	0.00295158	0.0301149		0.0777469	0.0950733	0.0920134	0.0882779	0.00924754	0.104755		0.0959711	0.107935	0.104316	0.102741	0.00613556	0.0597189		0.0894811	0.0788863	0.0865552	0.0849742	0.0054715	0.0643901		0.0871569	0.114331	0.106102	0.10253	0.0139348	0.13591		0.0649874	0.0519547	0.045995	0.0543124	0.00971324	0.17884		0.188885	0.157141	0.16296	0.169662	0.0168998	0.0996085
m5U	0.0887893	0.0912624	0.0912861	0.0904459	0.00143471	0.0158626		0.120489	0.115167	0.114396	0.116684	0.00331754	0.0284319		0.0910138	0.0933733	0.0942005	0.0928625	0.0016536	0.017807		0.032718	0.0322005	0.0275487	0.0308224	0.0028469	0.0923646		0.0267909	0.0309514	0.0264567	0.0280663	0.00250408	0.0892201		0.0235658	0.0212087	0.0309827	0.0252524	0.00510063	0.201986		0.0517126	0.0490392	0.0506526	0.0504681	0.00134619	0.026674
m1G	0.0491142	0.0493261	0.0493468	0.0492623	0.000128725	0.00261305		0.0625143	0.0604389	0.0620888	0.0616807	0.00109626	0.0177732		0.0493619	0.0517708	0.0541496	0.0517608	0.00239385	0.0462485		0.00274509	0.00255437	0.00119027	0.00216325	0.000847997	0.392002		0.00452106	0.0030188	0.00316555	0.00356847	0.000828225	0.232096		<LLOQ	<LLOQ	<LLOQ					0.05337	0.0531036	0.0553461	0.0539399	0.0012251	0.0227123
m2,2G	0.0492103	0.0474242	0.0470984	0.0479109	0.00113697	0.023731		0.0684749	0.0607359	0.063003	0.0640713	0.00397857	0.0620961		0.055461	0.0548821	0.0594554	0.0565995	0.00249018	0.0439966		0.011883	0.0111358	0.0117606	0.0115931	0.000400791	0.0345715		0.0141578	0.0131483	0.0126408	0.0133157	0.000772208	0.0579925		0.00633879	0.00675279	0.00634052	0.00647737	0.000238528	0.0368248		0.043841	0.0404716	0.0414818	0.0419315	0.0017291	0.0412364
m3C	0.00143927	0.00161174	0.00148936	0.00151346	8.8722e-05	0.058622		0.00317812	0.00293124	0.00292237	0.00301058	0.000145164	0.0482178		0.00221372	0.00284632	0.0030018	0.00268728	0.000417415	0.15533		<LLOQ	<LLOQ	<LLOQ					<LLOQ	<LLOQ	<LLOQ					<LLOQ	<LLOQ	<LLOQ					0.00711293	0.00744452	0.00745522	0.00733756	0.000194606	0.0265219
[truncated: 12 more columns]

## Sheet: Fig 5B Rank
Operator	MIT		MIT		MIT		JGU		JGU		JGU		UC		UC		UC
Protocol	MIT		JGU		UC		MIT		JGU		UC		MIT		JGU		UC
	Mean		Mean		Mean		Mean		Mean		Mean		Mean		Mean		Mean
Am	8.38122		7.75216		11.1341		4.60509		4.66253		3.60587		5.17108		5.5446		6.74174
ψ	6.13318		8.4813		6.67407		12.0365		13.1969		9.68662		11.2285		11.8525		8.81639
Gm	4.0515		3.68134		4.41067		3.82109		3.79404		3.33224		4.74147		4.97613		5.31666
Cm	3.33483		3.72957		4.17927		3.31167		3.24708		2.63297		4.09835		4.20811		4.51325
Um	2.40435		2.28264		2.49868		0.786443		0.71357		0.767503		2.41432		2.36412		2.31283
m6A	0.876813		0.613006		1.25107		0.538276		0.568738		0.447838		0.728285		0.82579		0.927773
I	0.0572379		0.0649112		0.0734314		0.029646		0.0206383		0.733002		0.0385511		0.0436922		0.518106
m2G	0.334878		0.426057		0.310276		0.181146		0.196067		0.173591		0.316996		0.345499		0.404194
m5C	0.171413		0.248714		0.21376		0.430242		0.434086		0.330788		0.175587		0.234611		0.59998
m7G	0.113294		0.216905		0.209601		0.211156		0.221687		0.202334		0.298027		0.31606		0.401748
D	0.163988		0.261324		0.12835		0.203656		0.155157		<LLOQ		0.168919		0.192914		0.136243
m3U	0.0980107		0.0882779		0.102741		0.0849742		0.10253		0.0543124		0.169662		0.167103		0.179461
m5U	0.0904459		0.116684		0.0928625		0.0308224		0.0280663		0.0252524		0.0504681		0.0528099		0.0476871
m1G	0.0492623		0.0616807		0.0517608		0.00216325		0.00356847		<LLOQ		0.0539399		0.0596664		0.0678523
m2,2G	0.0479109		0.0640713		0.0565995		0.0115931		0.0133157		0.00647737		0.0419315		0.045197		0.0547734
m3C	0.00151346		0.00301058		0.00268728		<LLOQ		<LLOQ		<LLOQ		0.00733756		0.0082765		0.00753976
Operator	MIT		MIT		MIT		JGU		JGU		JGU		UC		UC		UC
Protocol	MIT		JGU		UC		MIT		JGU		UC		MIT		JGU		UC
	Rank		Rank		Rank		Rank		Rank		Rank		Rank		Rank		Rank
Am	1		2		1		2		2		2		2		2		2
ψ	2		1		2		1		1		1		1		1		1		Data with <LLOQ were ranked as 16
Gm	3		4		3		3		3		3		3		3		3
Cm	4		3		4		4		4		4		4		4		4
Um	5		5		5		5		5		5		5		5		5
m6A	6		6		6		6		6		7		6		6		6
I	13		13		13		13		13		6		15		15		8
m2G	7		7		7		10		9		10		7		7		9
m5C	8		9		8		7		7		8		9		9		7
m7G	10		10		9		8		8		9		8		8		10
D	9		8		10		9		10		16		11		10		12
m3U	11		12		11		11		11		11		10		11		11
m5U	12		11		12		12		12		12		13		13		15
m1G	14		15		15		15		15		16		12		12		13
m2,2G	15		14		14		14		14		13		14		14		14
m3C	16		16		16		16		16		16		16		16		16
Sorted
Operator	MIT		MIT		MIT		JGU		JGU		JGU		UC		UC		UC
Protocol	MIT		JGU		UC		MIT		JGU		UC		MIT		JGU		UC
	Rank		Rank		Rank		Rank		Rank		Rank		Rank		Rank		Rank
Am	1		2		1		2		2		2		2		2		2
ψ	2		1		2		1		1		1		1		1		1
Gm	3		4		3		3		3		3		3		3		3
Cm	4		3		4		4		4		4		4		4		4
Um	5		5		5		5		5		5		5		5		5
m6A	6		6		6		6		6		7		6		6		6
m2G	7		7		7		10		9		10		7		7		9
m5C	8		9		8		7		7		8		9		9		7
D	9		8		10		9		10		16		11		10		12		Data with <LLOQ were ranked as 16
m7G	10		10		9		8		8		9		8		8		10
m3U	11		12		11		11		11		11		10		11		11
m5U	12		11		12		12		12		12		13		13		15
I	13		13		13		13		13		6		15		15		8
m1G	14		15		15		15		15		16		12		12		13
m2,2G	15		14		14		14		14		13		14		14		14
m3C	16		16		16		16		16		16		16		16		16
